# Supplementary material for: Assessing the biogeography of marine giant viruses in four oceanic transects
Source: ISME Commun. 2023 Apr 29;3:43. doi: 10.1038/s43705-023-00252-6 (PMC10148842; doi:10.1038/s43705-023-00252-6)
Supplement: Supplementary file 3 — Table S2 [file 43705_2023_252_MOESM3_ESM.xlsx]

## Sheet: Table S2
protein	noghit	nogdomain	nogcat	nogname	nogbit	nogevalue	pfamhit	pfamname	pfambit	pfamevalue
ERX556088.18.dc.fa|contig_10149_1	NA	NA	NA	NA	NA	NA	PF19251	Family of unknown function (DUF5899)	35.7	1.3e-09
ERX556088.18.dc.fa|contig_10149_11	4QFQK	Virus	S	RNA polymerase Rpb3/Rpb11 dimerisation domain	95.7	3.9e-28	PF01193	RNA polymerase Rpb3/Rpb11 dimerisation domain	31.6	1.7e-08
ERX556088.18.dc.fa|contig_10149_16	KOG3125	Eukarya	F	thymidine kinase activity	179.7	7e-54	PF00265	Thymidine kinase	140.4	8.6e-42
ERX556088.18.dc.fa|contig_10149_17	2S5FC	Eukarya	S	unknown	73.1	4.5e-21	PF06094	Gamma-glutamyl cyclotransferase, AIG2-like	26.4	1.4e-06
ERX556088.18.dc.fa|contig_10149_18	349YQ	Bacteria	S	SPW repeat	17	0.00074	NA	NA	NA	NA
ERX556088.18.dc.fa|contig_10149_19	2RCU9	Eukarya	S	unknown	15.3	0.00042	NA	NA	NA	NA
ERX556088.18.dc.fa|contig_10149_2	4QDCD	Virus	S		28.7	2e-07	NA	NA	NA	NA
ERX556088.18.dc.fa|contig_10149_20	COG1181	Bacteria	F	Belongs to the D-alanine--D-alanine ligase family	32.9	6.9e-09	PF07478	D-ala D-ala ligase C-terminus	26.5	6.1e-07
ERX556088.18.dc.fa|contig_10149_21	31CXW	Bacteria	S	unknown	17.9	0.00045	NA	NA	NA	NA
ERX556088.18.dc.fa|contig_10149_22	2RSYK	Eukarya	S	unknown	24.2	3e-06	PF14002	YniB-like protein	19.2	0.00014
ERX556088.18.dc.fa|contig_10149_23	30SN1	Bacteria	S	unknown	20.8	4.2e-05	NA	NA	NA	NA
ERX556088.18.dc.fa|contig_10149_25	30D7F	Bacteria	S	unknown	17.5	0.00064	NA	NA	NA	NA
ERX556088.18.dc.fa|contig_10149_26	COG2882	Bacteria	N	bacterial-type flagellum organization	20.1	9e-05	NA	NA	NA	NA
ERX556088.18.dc.fa|contig_10149_7	4QF41	Virus	S		100.1	1.7e-29	PF19066	Family of unknown function (DUF5762)	44.6	1.4e-12
ERX556088.18.dc.fa|contig_10149_8	4QFDP	Virus	S		28.6	1.4e-07	NA	NA	NA	NA
ERX556088.18.dc.fa|contig_10149_9	32QV7	Bacteria	S	unknown	18.5	0.00027	NA	NA	NA	NA
ERX556088.18.dc.fa|contig_10377_10	KOG0261	Eukarya	K	DNA-directed 5'-3' RNA polymerase activity	1127.7	0	PF04997	RNA polymerase Rpb1, domain 1	288.1	1.3e-86
ERX556088.18.dc.fa|contig_10377_11	4QDME	Virus	S	ATP-dependent peptidase activity	383.9	2.8e-115	PF00004	ATPase family associated with various cellular activities (AAA)	40	7.5e-11
ERX556088.18.dc.fa|contig_10377_12	33VIY	Bacteria	S	unknown	32.6	9.4e-09	NA	NA	NA	NA
ERX556088.18.dc.fa|contig_10377_13	COG1049	Bacteria	C	propionate catabolic process 2-methylcitrate cycle	1318.3	0	PF06434	Aconitate hydratase 2 N-terminus	266	3.1e-80
ERX556088.18.dc.fa|contig_10377_16	2QUXI	Eukarya	S	unknown	527.6	8.7e-159	NA	NA	NA	NA
ERX556088.18.dc.fa|contig_10377_17	KOG0298	Eukarya	KL	ATP binding	24.6	8.7e-07	PF13445	RING-type zinc-finger	20.2	7.1e-05
ERX556088.18.dc.fa|contig_10377_18	2S415	Eukarya	S	Uncharacterized protein conserved in bacteria (DUF2237)	126.4	1.4e-37	PF09996	Uncharacterized protein conserved in bacteria (DUF2237)	115.6	1.8e-34
ERX556088.18.dc.fa|contig_10377_19	2S3E4	Eukarya	S	Cytidylyltransferase-like	70	3.3e-20	PF01467	Cytidylyltransferase-like	39.6	8.9e-11
ERX556088.18.dc.fa|contig_10377_2	2TIJI	Eukarya	U	Ribosome associated membrane protein RAMP4	20.3	9.7e-05	NA	NA	NA	NA
ERX556088.18.dc.fa|contig_10377_20	33HGK	Bacteria	S	Sulfotransferase family	48.8	8.1e-14	PF03567	Sulfotransferase family	30.7	5.4e-08
ERX556088.18.dc.fa|contig_10377_22	2S415	Eukarya	S	Uncharacterized protein conserved in bacteria (DUF2237)	128.7	2.8e-38	PF09996	Uncharacterized protein conserved in bacteria (DUF2237)	115.3	2.3e-34
ERX556088.18.dc.fa|contig_10377_24	4QEIK	Virus	S	D-isomer specific 2-hydroxyacid dehydrogenase NAD binding domain	242.9	9.6e-73	PF02826	D-isomer specific 2-hydroxyacid dehydrogenase, NAD binding domain	103.9	9.7e-31
ERX556088.18.dc.fa|contig_10377_25	KOG4170	Eukarya	S	propanoyl-CoA C-acyltransferase activity	101.9	7.4e-30	PF00106	short chain dehydrogenase	66.6	3.2e-19
ERX556088.18.dc.fa|contig_10377_26	COG1022	Bacteria	I	Amp-dependent synthetase and ligase	140.6	8.6e-42	PF00501	AMP-binding enzyme	132.2	2.9e-39
ERX556088.18.dc.fa|contig_10377_27	COG1022	Bacteria	I	Amp-dependent synthetase and ligase	106.3	2.3e-31	PF00501	AMP-binding enzyme	64.5	1.1e-18
ERX556088.18.dc.fa|contig_10377_3	NA	NA	NA	NA	NA	NA	PF19196	Family of unknown function (DUF5871)	19.6	0.0001
ERX556088.18.dc.fa|contig_10377_4	4QGBM	Virus	S		81.1	1.7e-23	NA	NA	NA	NA
ERX556088.18.dc.fa|contig_10377_5	4QGP6	Virus	S	metallopeptidase activity	103.9	1.6e-30	PF08325	WLM domain	21	4.6e-05
ERX556088.18.dc.fa|contig_10377_8	32Z7E	Bacteria	S	unknown	29.6	8.6e-08	PF10269	Transmembrane Fragile-X-F protein	24.4	3.3e-06
ERX556088.18.dc.fa|contig_12957_1	arCOG13813	Archaea	S	unknown	17.8	0.00053	NA	NA	NA	NA
ERX556088.18.dc.fa|contig_12957_10	2RSDA	Eukarya	S	Putative DNA-binding (bihelical) motif predicted to be involved in chromosomal organisation	31.5	2.2e-08	PF02037	SAP domain	39.2	6.5e-11
ERX556088.18.dc.fa|contig_12957_13	KOG0191	Eukarya	CO	cell redox homeostasis	84	1.1e-24	PF00085	Thioredoxin	70.7	1.3e-20
ERX556088.18.dc.fa|contig_12957_17	arCOG05022	Archaea	S	Sugar efflux transporter for intercellular exchange	70.7	1.4e-20	PF04193	PQ loop repeat	45.6	7e-13
ERX556088.18.dc.fa|contig_12957_18	32YGM	Bacteria	S	unknown	17.2	0.00048	NA	NA	NA	NA
ERX556088.18.dc.fa|contig_12957_19	KOG0231	Eukarya	DZ	MORN repeat-containing protein	42.7	4.4e-12	PF02493	MORN repeat	22.2	1.4e-05
ERX556088.18.dc.fa|contig_12957_2	2SG58	Eukarya	S	unknown	26	3.5e-07	NA	NA	NA	NA
ERX556088.18.dc.fa|contig_12957_20	2SUF1	Eukarya	S	unknown	16.6	0.00065	NA	NA	NA	NA
ERX556088.18.dc.fa|contig_12957_21	2SH1H	Eukarya	S	unknown	71	8.7e-21	PF02338	OTU-like cysteine protease	17.7	0.00061
ERX556088.18.dc.fa|contig_12957_22	2ZTQ6	Bacteria	S	unknown	18.3	0.00033	NA	NA	NA	NA
ERX556088.18.dc.fa|contig_12957_4	arCOG06852	Archaea	S	Acetyltransferase (GNAT) domain	23.3	8.3e-06	PF13673	Acetyltransferase (GNAT) domain	26.7	7e-07
ERX556088.18.dc.fa|contig_12957_6	2RBZJ	Eukarya	S	Sulfotransferase family	20.6	2.4e-05	NA	NA	NA	NA
ERX556088.18.dc.fa|contig_12957_9	KOG1269	Eukarya	Q	sterol 24-C-methyltransferase activity	111.6	6.8e-33	PF13649	Methyltransferase domain	69.7	4e-20
ERX556088.18.dc.fa|contig_20332_10	KOG2035	Eukarya	L	DNA replication	19.6	5.2e-05	NA	NA	NA	NA
ERX556088.18.dc.fa|contig_20332_11	30KJD	Bacteria	S	unknown	19.7	8e-05	NA	NA	NA	NA
ERX556088.18.dc.fa|contig_20332_12	2ZHAK	Bacteria	S	Preprotein translocase SecG subunit	20.6	5.6e-05	NA	NA	NA	NA
ERX556088.18.dc.fa|contig_20332_13	4QG6J	Virus	S		34.6	9.8e-10	NA	NA	NA	NA
ERX556088.18.dc.fa|contig_20332_14	KOG1262	Eukarya	C	delta24-sterol reductase activity	276.3	5.5e-83	PF01565	FAD binding domain	49.6	5.2e-14
ERX556088.18.dc.fa|contig_20332_15	COG1754	Bacteria	L	DNA topoisomerase type I activity	527.6	1.4e-158	PF01131	DNA topoisomerase	308.4	1.3e-92
ERX556088.18.dc.fa|contig_20332_17	KOG1324	Eukarya	H	dihydrofolate reductase activity	169.9	1.5e-50	PF00186	Dihydrofolate reductase	147.1	5.4e-44
ERX556088.18.dc.fa|contig_20332_18	2SE41	Eukarya	S	unknown	104.2	1.2e-30	PF06094	Gamma-glutamyl cyclotransferase, AIG2-like	37.6	4.6e-10
ERX556088.18.dc.fa|contig_20332_2	306Y3	Bacteria	S	unknown	16.8	0.00081	PF19064	Family of unknown function (DUF5760)	47.2	3.1e-13
ERX556088.18.dc.fa|contig_20332_3	2SVCS	Eukarya	S	unknown	293.7	3.8e-88	NA	NA	NA	NA
ERX556088.18.dc.fa|contig_20332_5	2T641	Eukarya	O	RING-H2 zinc finger domain	29.7	9.8e-08	PF13639	Ring finger domain	30.7	4.9e-08
ERX556088.18.dc.fa|contig_20332_6	2S5CM	Eukarya	S	unknown	16	0.00094	NA	NA	NA	NA
ERX556088.18.dc.fa|contig_20332_7	2Z7TQ	Bacteria	S	unknown	24.2	2.4e-06	PF05203	Hom_end-associated Hint	37.4	4.1e-10
ERX556088.18.dc.fa|contig_20332_8	33BYR	Bacteria	S	unknown	22.5	7.5e-06	PF01079	Hint module	23.7	4.5e-06
ERX556088.18.dc.fa|contig_20332_9	KOG0715	Eukarya	O	heat shock protein binding	51.5	1.2e-14	PF00226	DnaJ domain	53.1	4.1e-15
ERX556088.18.dc.fa|contig_2174_1	33WQ8	Bacteria	S	unknown	17.4	0.00031	NA	NA	NA	NA
ERX556088.18.dc.fa|contig_2174_11	KOG3070	Eukarya	K	DNA binding	62.9	4.1e-18	PF00313	'Cold-shock' DNA-binding domain	57.9	1.1e-16
ERX556088.18.dc.fa|contig_2174_12	KOG1946	Eukarya	B	regulation of transcription by RNA polymerase I	60.7	1.5e-17	PF02201	SWIB/MDM2 domain	67.7	9.2e-20
ERX556088.18.dc.fa|contig_2174_13	arCOG04686	Archaea	K	COG0557 Exoribonuclease R	127.6	8.2e-38	PF00773	RNB domain	68.5	9.6e-20
ERX556088.18.dc.fa|contig_2174_14	2T0BU	Eukarya	S	unknown	27.2	2.7e-07	NA	NA	NA	NA
ERX556088.18.dc.fa|contig_2174_15	arCOG00488	Archaea	L	Sliding clamp subunit that acts as a moving platform for DNA processing. Responsible for tethering the catalytic subunit of DNA polymerase and other proteins to DNA during high-speed replication	100.4	1.5e-29	PF02747	Proliferating cell nuclear antigen, C-terminal domain	55.8	8e-16
ERX556088.18.dc.fa|contig_2174_16	2SZMT	Eukarya	S	unknown	19.7	6.8e-05	NA	NA	NA	NA
ERX556088.18.dc.fa|contig_2174_17	KOG0673	Eukarya	F	thymidylate synthase activity	444	1.4e-133	PF00303	Thymidylate synthase	319.1	2.9e-96
ERX556088.18.dc.fa|contig_2174_18	2S7RH	Eukarya	S	unknown	20	7e-05	NA	NA	NA	NA
ERX556088.18.dc.fa|contig_2174_19	2R0NS	Eukarya	S	unknown	22.2	7e-06	NA	NA	NA	NA
ERX556088.18.dc.fa|contig_2174_2	2RSUR	Eukarya	S	NAD(P)H-binding	18.6	0.00013	PF13460	NAD(P)H-binding	19.5	0.00011
ERX556088.18.dc.fa|contig_2174_20	COG0142	Bacteria	H	geranyltranstransferase activity	111.7	5.9e-33	PF00348	Polyprenyl synthetase	104.1	9.8e-31
ERX556088.18.dc.fa|contig_2174_21	COG3240	Bacteria	I	lipase activity	16.2	0.00039	PF13472	GDSL-like Lipase/Acylhydrolase family	24.6	4.3e-06
ERX556088.18.dc.fa|contig_2174_22	NA	NA	NA	NA	NA	NA	PF05815	Baculovirus protein of unknown function (DUF844)	17.5	0.00031
ERX556088.18.dc.fa|contig_2174_23	KOG2550	Eukarya	F	IMP dehydrogenase activity	250.3	5e-75	PF00478	IMP dehydrogenase / GMP reductase domain	174.1	5.9e-52
ERX556088.18.dc.fa|contig_2174_24	2QUCW	Eukarya	S	unknown	21.5	2.7e-05	NA	NA	NA	NA
ERX556088.18.dc.fa|contig_2174_25	COG2131	Bacteria	F	deaminase	136.8	1.8e-40	PF00383	Cytidine and deoxycytidylate deaminase zinc-binding region	78.5	4.5e-23
ERX556088.18.dc.fa|contig_2174_26	2S3P9	Eukarya	L	C-5 cytosine-specific DNA methylase	210.5	6.7e-63	PF00145	C-5 cytosine-specific DNA methylase	252.8	9e-76
ERX556088.18.dc.fa|contig_2174_29	2ZTIK	Bacteria	S	unknown	18.6	0.00025	NA	NA	NA	NA
ERX556088.18.dc.fa|contig_2174_3	33D4Z	Bacteria	S	unknown	43	5.5e-12	PF19883	Family of unknown function (DUF6356)	41.6	1.6e-11
ERX556088.18.dc.fa|contig_2174_30	COG0546	Bacteria	S	phosphoglycolate phosphatase activity	17.7	0.00028	NA	NA	NA	NA
ERX556088.18.dc.fa|contig_2174_31	KOG1571	Eukarya	S	negative regulation of chemokine (C-C motif) ligand 5 production	57	1.7e-16	PF13920	Zinc finger, C3HC4 type (RING finger)	50.2	2.6e-14
ERX556088.18.dc.fa|contig_2174_32	KOG3005	Eukarya	L	5'-flap endonuclease activity	93.3	2.2e-27	PF01541	GIY-YIG catalytic domain	42.9	7e-12
ERX556088.18.dc.fa|contig_2174_33	33BEQ	Bacteria	S	Alternative locus ID	84.8	5.6e-25	PF11746	Protein of unknown function (DUF3303)	63.3	3.2e-18
ERX556088.18.dc.fa|contig_2174_34	arCOG03056	Archaea	I	PFAM phosphoesterase PA-phosphatase related	29.5	9e-08	PF01569	PAP2 superfamily	22	1.7e-05
ERX556088.18.dc.fa|contig_2174_35	2TB8M	Eukarya	S	unknown	18.7	0.00017	NA	NA	NA	NA
ERX556088.18.dc.fa|contig_2174_36	4QB8C	Virus	E	asparagine synthase (glutamine-hydrolyzing) activity	501.4	5.1e-151	PF00733	Asparagine synthase	246.1	1.3e-73
ERX556088.18.dc.fa|contig_2174_4	2SEFI	Eukarya	S	unknown	17.8	0.00062	NA	NA	NA	NA
ERX556088.18.dc.fa|contig_2174_40	COG1209	Bacteria	M	Catalyzes the formation of dTDP-glucose from dTTP and glucose 1-phosphate	63.5	3.3e-18	PF00483	Nucleotidyl transferase	26.6	6.5e-07
ERX556088.18.dc.fa|contig_2174_41	KOG0242	Eukarya	Z	microtubule motor activity	151.9	3e-45	PF00225	Kinesin motor domain	124	9.9e-37
ERX556088.18.dc.fa|contig_2174_43	4QHII	Virus	S	Ulp1 protease family C-terminal catalytic domain	156.7	1.2e-46	PF02902	Ulp1 protease family, C-terminal catalytic domain	38.5	1.7e-10
ERX556088.18.dc.fa|contig_2174_46	2S70D	Eukarya	S	Lipocalin-like domain	111.4	5.4e-33	PF08212	Lipocalin-like domain	40.3	4.8e-11
ERX556088.18.dc.fa|contig_2174_47	KOG0817	Eukarya	I	fatty-acyl-CoA binding	58.3	8.1e-17	PF00887	Acyl CoA binding protein	64.9	1.1e-18
ERX556088.18.dc.fa|contig_2174_48	2T0WV	Eukarya	S	unknown	44	2.9e-12	PF00293	NUDIX domain	26.5	8.4e-07
ERX556088.18.dc.fa|contig_2174_5	KOG0947	Eukarya	L	nuclear-transcribed mRNA catabolic process 3'-5' exonucleolytic nonsense-mediated decay	606	2.6e-182	PF00270	DEAD/DEAH box helicase	66.8	3.2e-19
ERX556088.18.dc.fa|contig_2174_50	2RKAZ	Eukarya	S	Prolyl 4-hydroxylase alpha subunit homologues.	150	1.6e-44	PF13532	2OG-Fe(II) oxygenase superfamily	17.8	0.00047
ERX556088.18.dc.fa|contig_2174_51	318W3	Bacteria	S	unknown	17.5	0.00056	NA	NA	NA	NA
ERX556088.18.dc.fa|contig_2174_52	330HK	Bacteria	S	unknown	90.7	1.5e-26	PF03567	Sulfotransferase family	52.9	8.8e-15
ERX556088.18.dc.fa|contig_2174_54	4QB5I	Virus	S	N-methyltransferase activity	84.8	9.5e-25	PF00271	Helicase conserved C-terminal domain	29.8	9.7e-08
ERX556088.18.dc.fa|contig_2174_55	KOG1817	Eukarya	K	ribonuclease III activity	139.4	2.3e-41	PF14622	Ribonuclease-III-like	62.8	5.4e-18
ERX556088.18.dc.fa|contig_2174_58	KOG2379	Eukarya	L	3'-flap endonuclease activity	100.5	1.3e-29	PF02732	ERCC4 domain	60.1	4.2e-17
ERX556088.18.dc.fa|contig_2174_59	2QPNH	Eukarya	S	substrate adhesion-dependent cell spreading	16	0.0004	NA	NA	NA	NA
ERX556088.18.dc.fa|contig_2174_60	3083F	Bacteria	S	unknown	18.1	0.00036	NA	NA	NA	NA
ERX556088.18.dc.fa|contig_2174_61	2ZBX9	Bacteria	S	Ion transport 2 domain protein	33.8	4.4e-09	PF07885	Ion channel	32.2	1.2e-08
ERX556088.18.dc.fa|contig_2174_8	KOG3398	Eukarya	K	sequence-specific DNA binding	77.6	1.8e-22	PF01381	Helix-turn-helix	49.4	5.6e-14
ERX556088.18.dc.fa|contig_2174_9	COG0612	Bacteria	S	Peptidase M16	106.6	2.6e-31	PF05193	Peptidase M16 inactive domain	52.6	8.9e-15
ERX556088.18.dc.fa|contig_22871_1	2S3E4	Eukarya	S	Cytidylyltransferase-like	118.3	6.8e-35	PF01467	Cytidylyltransferase-like	45	1.9e-12
ERX556088.18.dc.fa|contig_22871_10	KOG0003	Eukarya	J	structural constituent of ribosome	44.4	1.4e-13	PF01020	Ribosomal L40e family	82.2	2.8e-24
ERX556088.18.dc.fa|contig_22871_11	2ZED7	Bacteria	S	unknown	18.5	0.00016	NA	NA	NA	NA
ERX556088.18.dc.fa|contig_22871_12	COG0534	Bacteria	V	Mate efflux family protein	127.2	1.7e-37	PF01554	MatE	108.6	3.9e-32
ERX556088.18.dc.fa|contig_22871_13	2QT6K	Eukarya	S	meiotic spindle midzone assembly	24.2	2.4e-07	NA	NA	NA	NA
ERX556088.18.dc.fa|contig_22871_2	2S8XC	Eukarya	M	Glycosyltransferase sugar-binding region containing DXD motif	105.8	4.8e-31	PF04488	Glycosyltransferase sugar-binding region containing DXD motif	48.4	1.7e-13
ERX556088.18.dc.fa|contig_22871_3	31M5C	Bacteria	S	unknown	18.4	0.0002	NA	NA	NA	NA
ERX556088.18.dc.fa|contig_22871_4	2QPPY	Eukarya	S	proline iminopeptidase	260.7	3.8e-78	PF00561	alpha/beta hydrolase fold	80.8	1.9e-23
ERX556088.18.dc.fa|contig_22871_6	2QRAR	Eukarya	S	hyaluronic acid binding	40.6	2.5e-11	PF00193	Extracellular link domain	45.7	9.9e-13
ERX556088.18.dc.fa|contig_22871_7	KOG1870	Eukarya	O	ubiquitinyl hydrolase activity	250.8	3.4e-75	PF00443	Ubiquitin carboxyl-terminal hydrolase	167.1	9.2e-50
ERX556088.18.dc.fa|contig_22871_8	KOG4628	Eukarya	O	protein modification by small protein conjugation or removal	43.2	3.8e-12	PF13639	Ring finger domain	31.7	2.4e-08
ERX556088.18.dc.fa|contig_22871_9	KOG0969	Eukarya	L	DNA replication proofreading	615.5	2.4e-185	PF00136	DNA polymerase family B	310.6	2.7e-93
ERX556088.18.dc.fa|contig_2674_1	4QBKN	Virus	S		17.1	0.00072	NA	NA	NA	NA
ERX556088.18.dc.fa|contig_2674_10	4QCQY	Virus	K	Transcription factor TFIID (or TATA-binding protein TBP)	37.7	1.8e-10	PF00352	Transcription factor TFIID (or TATA-binding protein, TBP)	39.6	5.7e-11
ERX556088.18.dc.fa|contig_2674_11	30G1F	Bacteria	S	unknown	17.6	0.00044	NA	NA	NA	NA
ERX556088.18.dc.fa|contig_2674_14	32R0G	Bacteria	S	unknown	26.6	7.3e-07	NA	NA	NA	NA
ERX556088.18.dc.fa|contig_2674_16	2TGSK	Eukarya	S	unknown	17.9	0.00025	NA	NA	NA	NA
ERX556088.18.dc.fa|contig_2674_17	KOG0712	Eukarya	O	heat shock protein binding	192.2	2.8e-57	PF01556	DnaJ C terminal domain	96.7	2.2e-28
ERX556088.18.dc.fa|contig_2674_18	KOG0990	Eukarya	L	DNA replication	94.6	1.1e-27	PF13191	AAA ATPase domain	34.6	3.6e-09
ERX556088.18.dc.fa|contig_2674_2	KOG1669	Eukarya	J	translation initiation factor activity	104.8	1.1e-30	PF01652	Eukaryotic initiation factor 4E	103.8	1.2e-30
ERX556088.18.dc.fa|contig_2674_21	KOG4235	Eukarya	F	deoxycytidine kinase activity	195.3	2.5e-58	PF01712	Deoxynucleoside kinase	173	1.1e-51
ERX556088.18.dc.fa|contig_2674_22	32IZK	Bacteria	S	Domain of unknown function (DUF4318)	19.2	0.00014	NA	NA	NA	NA
ERX556088.18.dc.fa|contig_2674_23	COG3774	Bacteria	M	pathogenesis	16	4.4e-05	NA	NA	NA	NA
ERX556088.18.dc.fa|contig_2674_24	2Z7NI	Bacteria	S	unknown	16.9	0.00066	NA	NA	NA	NA
ERX556088.18.dc.fa|contig_2674_26	KOG0910	Eukarya	O	glycerol ether metabolic process	43	3.2e-12	PF00085	Thioredoxin	46.6	4.3e-13
ERX556088.18.dc.fa|contig_2674_27	336QQ	Bacteria	S	unknown	16.7	0.00077	NA	NA	NA	NA
ERX556088.18.dc.fa|contig_2674_28	4QH60	Virus	A	polynucleotide adenylyltransferase activity	150.8	8e-45	PF19244	Poly(A) polymerase catalytic subunit	178.3	1.2e-53
ERX556088.18.dc.fa|contig_2674_29	NA	NA	NA	NA	NA	NA	PF00388	Phosphatidylinositol-specific phospholipase C, X domain	28.1	2.1e-07
ERX556088.18.dc.fa|contig_2674_3	33W7M	Bacteria	S	unknown	180.7	4.7e-54	NA	NA	NA	NA
ERX556088.18.dc.fa|contig_2674_30	4QAX7	Virus	S	Large eukaryotic DNA virus major capsid protein	196.2	1.3e-58	PF16903	Major capsid protein N-terminus	97.7	1.1e-28
ERX556088.18.dc.fa|contig_2674_33	arCOG01381	Archaea	M	PFAM Glycosyl transferase family 2	87.5	1.1e-25	PF00535	Glycosyl transferase family 2	65.2	9.7e-19
ERX556088.18.dc.fa|contig_2674_34	arCOG01385	Archaea	M	COG0463 Glycosyltransferases involved in cell wall biogenesis	28.2	5.6e-08	PF00535	Glycosyl transferase family 2	23.2	7.6e-06
ERX556088.18.dc.fa|contig_2674_35	arCOG00470	Archaea	L	Part of the RFC clamp loader complex which loads the PCNA sliding clamp onto DNA	67.2	1.7e-19	PF00004	ATPase family associated with various cellular activities (AAA)	31.4	3.4e-08
ERX556088.18.dc.fa|contig_2674_38	4QHA4	Virus	S		90.2	3.3e-26	PF19065	Family of unknown function (DUF5761)	61.5	7.7e-18
ERX556088.18.dc.fa|contig_2674_39	KOG0355	Eukarya	L	DNA topoisomerase type II (ATP-hydrolyzing) activity	1247.8	0	PF00521	DNA gyrase/topoisomerase IV, subunit A	376.6	2.4e-113
ERX556088.18.dc.fa|contig_2674_4	30I6Y	Bacteria	S	unknown	31.7	1.7e-08	NA	NA	NA	NA
ERX556088.18.dc.fa|contig_2674_41	NA	NA	NA	NA	NA	NA	PF19060	DVNP family	38.9	1.4e-10
ERX556088.18.dc.fa|contig_2674_42	30MIP	Bacteria	S	unknown	17.4	0.00032	NA	NA	NA	NA
ERX556088.18.dc.fa|contig_2674_43	32IIS	Bacteria	S	unknown	21.4	3.7e-05	PF06011	Transient receptor potential (TRP) ion channel	18	0.00015
ERX556088.18.dc.fa|contig_2674_44	2RGT5	Eukarya	S	unknown	31.2	2.5e-08	NA	NA	NA	NA
ERX556088.18.dc.fa|contig_2674_49	2S5FC	Eukarya	S	unknown	70.7	2.4e-20	PF06094	Gamma-glutamyl cyclotransferase, AIG2-like	22	3e-05
ERX556088.18.dc.fa|contig_2674_5	arCOG00379	Archaea	S	lipopolysaccharide transmembrane transporter activity	16.4	0.00073	NA	NA	NA	NA
ERX556088.18.dc.fa|contig_2674_50	2ZYCJ	Bacteria	S	unknown	19.5	7.1e-05	NA	NA	NA	NA
ERX556088.18.dc.fa|contig_2674_51	2S668	Eukarya	S	PLAC8 family	31.4	1.9e-08	PF04749	PLAC8 family	23.3	1.5e-05
ERX556088.18.dc.fa|contig_2674_52	32I1X	Bacteria	S	Protein of unknown function (DUF2730)	17.6	0.00045	NA	NA	NA	NA
ERX556088.18.dc.fa|contig_2674_53	4QE6F	Virus	S		124	1e-36	PF19150	Family of unknown function (DUF5832)	84.9	5.8e-25
ERX556088.18.dc.fa|contig_2674_54	2ZE2M	Bacteria	S	unknown	17.5	0.00052	NA	NA	NA	NA
ERX556088.18.dc.fa|contig_2674_55	303QS	Bacteria	S	unknown	16.8	0.0006	NA	NA	NA	NA
ERX556088.18.dc.fa|contig_2674_56	COG1881	Bacteria	S	PFAM PEBP family protein	33.3	5.1e-09	NA	NA	NA	NA
ERX556088.18.dc.fa|contig_2674_57	4QBAE	Virus	S	Poxvirus Late Transcription Factor VLTF3 like	211.4	3.2e-63	PF04947	Poxvirus Late Transcription Factor VLTF3 like	157.7	3.5e-47
ERX556088.18.dc.fa|contig_2674_59	4QAX7	Virus	S	Large eukaryotic DNA virus major capsid protein	559.3	8e-169	PF04451	Large eukaryotic DNA virus major capsid protein	209.6	5.8e-63
ERX556088.18.dc.fa|contig_2674_6	2S4CK	Eukarya	Q	ubiE/COQ5 methyltransferase family	53	4.9e-15	PF13489	Methyltransferase domain	21.5	2.6e-05
ERX556088.18.dc.fa|contig_2674_60	2S9GQ	Eukarya	S	unknown	32	4e-09	PF14851	FAM176 family	20.3	5.6e-05
ERX556088.18.dc.fa|contig_2674_7	4QF84	Virus	S		30.6	4.6e-08	NA	NA	NA	NA
ERX556088.18.dc.fa|contig_2674_8	KOG0990	Eukarya	L	DNA replication	214.4	4.9e-64	PF00004	ATPase family associated with various cellular activities (AAA)	47.9	2.7e-13
ERX556088.18.dc.fa|contig_29033_1	32DEW	Bacteria	S	unknown	21.3	2.6e-05	NA	NA	NA	NA
ERX556088.18.dc.fa|contig_29033_10	30I61	Bacteria	S	unknown	193.6	3e-58	NA	NA	NA	NA
ERX556088.18.dc.fa|contig_29033_13	2S17C	Eukarya	S	Phytanoyl-CoA dioxygenase (PhyH)	48.4	1.4e-13	NA	NA	NA	NA
ERX556088.18.dc.fa|contig_29033_15	KOG0092	Eukarya	S	member Ras oncogene family	167.8	5e-50	PF00071	Ras family	130.8	5.2e-39
ERX556088.18.dc.fa|contig_29033_17	NA	NA	NA	NA	NA	NA	PF18938	Atypical Rib domain	17.8	0.00036
ERX556088.18.dc.fa|contig_29033_19	COG1002	Bacteria	V	Type II restriction enzyme methylase subunits	36.3	3.5e-10	PF02384	N-6 DNA Methylase	20.8	3.2e-05
ERX556088.18.dc.fa|contig_29033_2	KOG0990	Eukarya	L	DNA replication	94.8	8.9e-28	PF13177	DNA polymerase III, delta subunit	34.8	2.5e-09
ERX556088.18.dc.fa|contig_29033_3	4QHNW	Virus	S		139.7	2.3e-41	PF19068	Family of unknown function (DUF5764)	148.8	1.3e-44
ERX556088.18.dc.fa|contig_29033_4	2RT7D	Eukarya	S	NLI interacting factor-like phosphatase	53	4.1e-15	PF03031	NLI interacting factor-like phosphatase	50	4.4e-14
ERX556088.18.dc.fa|contig_29033_5	2T3ZF	Eukarya	S	unknown	18.3	0.0001	NA	NA	NA	NA
ERX556088.18.dc.fa|contig_29033_6	2QWF1	Eukarya	KLT	protein kinase activity	56.7	1.6e-16	PF12799	Leucine Rich repeats (2 copies)	50.1	3.6e-14
ERX556088.18.dc.fa|contig_29033_7	COG0740	Bacteria	OU	serine-type endopeptidase activity	112.6	5.1e-33	PF00574	Clp protease	100.4	1.7e-29
ERX556088.18.dc.fa|contig_29033_8	arCOG01707	Archaea	I	COG1960 Acyl-CoA dehydrogenases	181.7	3.1e-54	PF00441	Acyl-CoA dehydrogenase, C-terminal domain	60.8	2.7e-17
ERX556088.18.dc.fa|contig_29033_9	KOG0441	Eukarya	P	oxidoreductase activity acting on superoxide radicals as acceptor	183.1	1.2e-54	PF00080	Copper/zinc superoxide dismutase (SODC)	124.8	5e-37
ERX556088.18.dc.fa|contig_2963_1	2RZX6	Eukarya	S	Protein of unknown function (DUF3143)	18.8	0.00026	NA	NA	NA	NA
ERX556088.18.dc.fa|contig_2963_11	KOG3674	Eukarya	S	cap2 mRNA methylation	167.3	8.4e-50	PF01728	FtsJ-like methyltransferase	83.8	2.4e-24
ERX556088.18.dc.fa|contig_2963_12	4QEST	Virus	A	mRNA capping enzyme	308.5	1.6e-92	PF03291	mRNA capping enzyme	103.3	2.2e-30
ERX556088.18.dc.fa|contig_2963_13	33RWK	Bacteria	S	unknown	18.2	0.00029	PF18953	SAP domain-containing new25	24.8	1.9e-06
ERX556088.18.dc.fa|contig_2963_14	33KM5	Bacteria	S	unknown	16.7	0.00082	NA	NA	NA	NA
ERX556088.18.dc.fa|contig_2963_15	4QBZZ	Virus	K	SHS2 domain found in N terminus of Rpb7p/Rpc25p/MJ0397	50.8	2.7e-14	NA	NA	NA	NA
ERX556088.18.dc.fa|contig_2963_16	4QB5I	Virus	S	N-methyltransferase activity	119.7	2.3e-35	PF00271	Helicase conserved C-terminal domain	32.5	1.4e-08
ERX556088.18.dc.fa|contig_2963_17	4QAQH	Virus	S	phosphatase activity	97.3	2.4e-28	PF00293	NUDIX domain	44.5	2.4e-12
ERX556088.18.dc.fa|contig_2963_18	4QB94	Virus	S	Erv1 / Alr family	85.8	4.1e-25	PF04777	Erv1 / Alr family	48.6	1.3e-13
ERX556088.18.dc.fa|contig_2963_19	4QAKR	Virus	S	protein serine/threonine kinase activity	37.5	1.9e-10	PF00069	Protein kinase domain	36	7.3e-10
ERX556088.18.dc.fa|contig_2963_2	2RTNP	Eukarya	S	unknown	17.3	0.00023	NA	NA	NA	NA
ERX556088.18.dc.fa|contig_2963_20	arCOG03898	Archaea	V	COG1403 Restriction endonuclease	35.9	7.8e-10	PF01844	HNH endonuclease	38.4	1.6e-10
ERX556088.18.dc.fa|contig_2963_21	KOG1787	Eukarya	S	platelet formation	30.9	8.2e-09	PF13385	Concanavalin A-like lectin/glucanases superfamily	31.5	2.7e-08
ERX556088.18.dc.fa|contig_2963_22	324FW	Bacteria	S	Fimbrial assembly protein (PilN)	20.8	4.1e-05	PF13385	Concanavalin A-like lectin/glucanases superfamily	34.6	2.9e-09
ERX556088.18.dc.fa|contig_2963_23	331ER	Bacteria	S	Domain of unknown function (DUF1735)	34.1	2.4e-09	PF13385	Concanavalin A-like lectin/glucanases superfamily	32.6	1.3e-08
ERX556088.18.dc.fa|contig_2963_25	COG4690	Bacteria	E	dipeptidase activity	35.2	3.9e-10	NA	NA	NA	NA
ERX556088.18.dc.fa|contig_2963_26	COG4552	Bacteria	S	Acetyltransferase involved in intracellular survival and related	23.6	5e-06	PF01233	Myristoyl-CoA:protein N-myristoyltransferase, N-terminal domain	30.5	4.8e-08
ERX556088.18.dc.fa|contig_2963_28	30THP	Bacteria	S	Sulfotransferase family	61.5	1.7e-17	NA	NA	NA	NA
ERX556088.18.dc.fa|contig_2963_3	4QGNM	Virus	L	mismatched DNA binding	439.9	3.1e-132	PF00488	MutS domain V	139.8	1.6e-41
ERX556088.18.dc.fa|contig_2963_34	arCOG01791	Archaea	Q	Methyltransferase	78.5	6e-23	PF13649	Methyltransferase domain	53.5	4.7e-15
ERX556088.18.dc.fa|contig_2963_36	30FDM	Bacteria	S	unknown	17.1	0.00065	NA	NA	NA	NA
ERX556088.18.dc.fa|contig_2963_39	COG4951	Bacteria	L	DNA primase small subunit	178.3	3.5e-53	PF04851	Type III restriction enzyme, res subunit	83.3	3.1e-24
ERX556088.18.dc.fa|contig_2963_4	arCOG00009	Archaea	E	amino acid	240.5	4e-72	PF13520	Amino acid permease	122.2	4.1e-36
ERX556088.18.dc.fa|contig_2963_40	33711	Bacteria	S	Protein of unknown function (DUF2569)	19.5	0.00013	NA	NA	NA	NA
ERX556088.18.dc.fa|contig_2963_5	arCOG04244	Archaea	F	DNA-dependent RNA polymerase catalyzes the transcription of DNA into RNA using the four ribonucleoside triphosphates as substrates	65.4	5.5e-19	PF01194	RNA polymerases N / 8 kDa subunit	75.6	4.1e-22
ERX556088.18.dc.fa|contig_2963_6	4QDB2	Virus	S		18.6	0.00016	NA	NA	NA	NA
ERX556088.18.dc.fa|contig_2963_7	324VK	Bacteria	S	unknown	17.8	0.00046	NA	NA	NA	NA
ERX556088.18.dc.fa|contig_2963_8	KOG2422	Eukarya	S	ribosome-associated ubiquitin-dependent protein catabolic process	29.1	7.8e-08	PF05793	Transcription initiation factor IIF, alpha subunit (TFIIF-alpha)	23.6	2.9e-06
ERX556088.18.dc.fa|contig_2963_9	2T3I0	Eukarya	S	unknown	24.4	3.5e-06	NA	NA	NA	NA
ERX556088.18.dc.fa|contig_3433_11	2T5YF	Eukarya	S	unknown	20.3	8.2e-05	NA	NA	NA	NA
ERX556088.18.dc.fa|contig_3433_14	KOG3173	Eukarya	S	zinc ion binding	41.4	1.2e-11	PF01428	AN1-like Zinc finger	42.5	8.2e-12
ERX556088.18.dc.fa|contig_3433_17	31JJ3	Bacteria	S	unknown	17.1	0.00055	NA	NA	NA	NA
ERX556088.18.dc.fa|contig_3433_19	4QASH	Virus	S	Poxvirus A32 protein	264.2	2.1e-79	PF04665	Poxvirus A32 protein	26.2	7.8e-07
ERX556088.18.dc.fa|contig_3433_20	4QGU7	Virus	S	transferase activity	46.3	3.6e-13	PF00069	Protein kinase domain	18.2	0.0002
ERX556088.18.dc.fa|contig_3433_21	33HVU	Bacteria	S	Predicted membrane protein (DUF2306)	16.5	0.0007	NA	NA	NA	NA
ERX556088.18.dc.fa|contig_3433_23	2TMYW	Eukarya	J	Ribosomal protein L41	50	3.9e-14	PF00240	Ubiquitin family	33.4	4.6e-09
ERX556088.18.dc.fa|contig_3433_26	33M64	Bacteria	S	EpsG family	17.1	0.00038	NA	NA	NA	NA
ERX556088.18.dc.fa|contig_3433_27	3244A	Bacteria	S	unknown	18.1	0.00025	NA	NA	NA	NA
ERX556088.18.dc.fa|contig_3433_28	2ZK7N	Bacteria	S	unknown	17.7	0.00033	NA	NA	NA	NA
ERX556088.18.dc.fa|contig_3433_3	2QRTB	Eukarya	S	FG-GAP repeat	85.4	1.5e-25	PF19077	Bacterial Ig-like domain	25.6	2.1e-06
ERX556088.18.dc.fa|contig_3433_30	2ZPG6	Bacteria	S	unknown	17.5	0.00054	NA	NA	NA	NA
ERX556088.18.dc.fa|contig_3433_31	COG1231	Bacteria	E	oxidoreductase activity	105.2	7.5e-31	PF01593	Flavin containing amine oxidoreductase	80.7	2.1e-23
ERX556088.18.dc.fa|contig_3433_32	COG0316	Bacteria	S	Belongs to the HesB IscA family	48.4	1.6e-13	NA	NA	NA	NA
ERX556088.18.dc.fa|contig_3433_34	COG2189	Bacteria	L	Belongs to the N(4) N(6)-methyltransferase family	132.1	3.1e-39	PF01555	DNA methylase	132.9	2.3e-39
ERX556088.18.dc.fa|contig_3433_36	320BZ	Bacteria	S	unknown	161.6	4.3e-48	NA	NA	NA	NA
ERX556088.18.dc.fa|contig_3433_37	2RHWP	Eukarya	S	Pfam:UPF0693	20.7	5.1e-05	PF14175	YaaC-like Protein	17.1	0.00041
ERX556088.18.dc.fa|contig_3433_5	KOG0186	Eukarya	E	proline dehydrogenase activity	141	7.5e-42	PF01619	Proline dehydrogenase	150	1.5e-44
ERX556088.18.dc.fa|contig_3433_6	NA	NA	NA	NA	NA	NA	PF10544	T5orf172 domain	19.9	0.00013
ERX556088.18.dc.fa|contig_3433_8	2SIP4	Eukarya	S	unknown	25.4	1.6e-06	NA	NA	NA	NA
ERX556088.18.dc.fa|contig_3433_9	4QCG1	Virus	L	Proliferating cell nuclear antigen C-terminal domain	227.7	2.4e-68	PF02747	Proliferating cell nuclear antigen, C-terminal domain	81	1.3e-23
ERX556088.18.dc.fa|contig_3938_1	2S45Q	Eukarya	S	D5 N terminal like	237.7	4.8e-71	PF19263	Family of unknown function (DUF5906)	31.3	4.5e-08
ERX556088.18.dc.fa|contig_3938_10	4QDEE	Virus	L	RNA polymerase beta subunit	909.6	3.8e-274	PF00562	RNA polymerase Rpb2, domain 6	331.6	1.1e-99
ERX556088.18.dc.fa|contig_3938_2	2QUTQ	Eukarya	A	Component of the spindle pole body (SPB) required for the proper execution of spindle pole body (SPB) duplication. Potential role in cross-linking filaments or anchoring other molecules. It is essential for growth (By similarity)	33	2.7e-09	NA	NA	NA	NA
ERX556088.18.dc.fa|contig_3938_3	2SK8S	Eukarya	S	unknown	19.2	6.2e-05	NA	NA	NA	NA
ERX556088.18.dc.fa|contig_3938_5	30KGV	Bacteria	S	Sporulation protein YpjB (SpoYpjB)	19.1	9.8e-05	NA	NA	NA	NA
ERX556088.18.dc.fa|contig_3938_6	30YIK	Bacteria	S	unknown	19.2	0.00013	NA	NA	NA	NA
ERX556088.18.dc.fa|contig_3938_7	3394H	Bacteria	S	unknown	18.9	0.00023	NA	NA	NA	NA
ERX556088.18.dc.fa|contig_3938_8	arCOG04258	Archaea	K	DNA-dependent RNA polymerase catalyzes the transcription of DNA into RNA using the four ribonucleoside triphosphates as substrates	64.8	6.6e-19	PF01191	RNA polymerase Rpb5, C-terminal domain	64.2	1.1e-18
ERX556088.18.dc.fa|contig_4288_10	KOG0801	Eukarya	S	zinc and ring finger	20.1	8.7e-05	PF12230	Pre-mRNA splicing factor PRP21 like protein	19.8	9.4e-05
ERX556088.18.dc.fa|contig_4288_11	NA	NA	NA	NA	NA	NA	PF09529	Integral membrane protein (intg_mem_TP0381)	16.6	0.00074
ERX556088.18.dc.fa|contig_4288_12	arCOG04907	Archaea	S	unknown	35.5	6.7e-10	NA	NA	NA	NA
ERX556088.18.dc.fa|contig_4288_13	COG1525	Bacteria	L	nuclease	78.2	6.5e-23	PF00565	Staphylococcal nuclease homologue	45.5	1.3e-12
ERX556088.18.dc.fa|contig_4288_14	32YJH	Bacteria	S	unknown	21.6	2.3e-05	NA	NA	NA	NA
ERX556088.18.dc.fa|contig_4288_17	30PCB	Bacteria	S	unknown	18.6	0.00023	PF01442	Apolipoprotein A1/A4/E domain	17.7	0.00038
ERX556088.18.dc.fa|contig_4288_18	4QDV2	Virus	S	carbohydrate derivative binding	524.8	4e-158	PF01380	SIS domain	115.9	1.7e-34
ERX556088.18.dc.fa|contig_4288_19	COG4421	Bacteria	G	COG4421 Capsular polysaccharide biosynthesis protein	44.4	6.1e-13	PF04577	Glycosyltransferase 61	54.8	1.5e-15
ERX556088.18.dc.fa|contig_4288_2	COG2131	Bacteria	F	deaminase	28.6	1.2e-07	PF00383	Cytidine and deoxycytidylate deaminase zinc-binding region	28	2.5e-07
ERX556088.18.dc.fa|contig_4288_20	32C5J	Bacteria	S	unknown	20.4	6e-05	PF08647	BRE1 E3 ubiquitin ligase	17.6	0.00046
ERX556088.18.dc.fa|contig_4288_21	KOG2537	Eukarya	G	phosphoacetylglucosamine mutase activity	413.3	4e-124	PF02878	Phosphoglucomutase/phosphomannomutase, alpha/beta/alpha domain I	67.8	1.2e-19
ERX556088.18.dc.fa|contig_4288_22	COG3306	Bacteria	M	glycosyltransferase involved in LPS biosynthesis	86.8	1.9e-25	PF01755	Glycosyltransferase family 25 (LPS biosynthesis protein)	56.2	6.3e-16
ERX556088.18.dc.fa|contig_4288_23	COG1087	Bacteria	M	Belongs to the NAD(P)-dependent epimerase dehydratase family	371.5	6e-112	PF16363	GDP-mannose 4,6 dehydratase	174.3	7e-52
ERX556088.18.dc.fa|contig_4288_24	COG0381	Bacteria	M	UDP-N-acetylglucosamine 2-epimerase activity	233.9	4.5e-70	PF02350	UDP-N-acetylglucosamine 2-epimerase	223.7	4.8e-67
ERX556088.18.dc.fa|contig_4288_25	COG3306	Bacteria	M	glycosyltransferase involved in LPS biosynthesis	63.2	2.5e-18	PF00535	Glycosyl transferase family 2	24.9	2.3e-06
ERX556088.18.dc.fa|contig_4288_26	COG2520	Bacteria	J	Methyltransferase fkbm family	68.4	9.2e-20	PF05050	Methyltransferase FkbM domain	26.2	1.1e-06
ERX556088.18.dc.fa|contig_4288_27	COG3510	Bacteria	V	cephalosporin hydroxylase	69.9	1.9e-20	PF13578	Methyltransferase domain	30	1.4e-07
ERX556088.18.dc.fa|contig_4288_28	2ZEWR	Bacteria	S	unknown	21.2	2.5e-05	NA	NA	NA	NA
ERX556088.18.dc.fa|contig_4288_29	31UV7	Bacteria	S	Glycosyltransferase family 10 (fucosyltransferase) C-term	117.1	1.6e-34	PF00852	Glycosyltransferase family 10 (fucosyltransferase) C-term	32.5	1e-08
ERX556088.18.dc.fa|contig_4288_3	3272A	Bacteria	S	Cytidine and deoxycytidylate deaminase zinc-binding region	29.2	1e-07	PF00383	Cytidine and deoxycytidylate deaminase zinc-binding region	20.8	4.2e-05
ERX556088.18.dc.fa|contig_4288_30	2ZQ4T	Bacteria	S	PilZ domain	18.1	0.00042	NA	NA	NA	NA
ERX556088.18.dc.fa|contig_4288_31	330HK	Bacteria	S	unknown	55.8	7.3e-16	PF03567	Sulfotransferase family	45.5	1.6e-12
ERX556088.18.dc.fa|contig_4288_32	330HK	Bacteria	S	unknown	24	3.8e-06	NA	NA	NA	NA
ERX556088.18.dc.fa|contig_4288_33	arCOG01385	Archaea	M	COG0463 Glycosyltransferases involved in cell wall biogenesis	109.7	1.5e-32	PF00535	Glycosyl transferase family 2	107.5	1e-31
ERX556088.18.dc.fa|contig_4288_34	2R8CG	Eukarya	S	unknown	38.6	5e-11	NA	NA	NA	NA
ERX556088.18.dc.fa|contig_4288_5	33U35	Bacteria	S	unknown	16.4	0.00077	NA	NA	NA	NA
ERX556088.18.dc.fa|contig_4288_7	4QBH7	Virus	S	DNA ligase (NAD+) activity	499.1	3.6e-150	PF10391	Fingers domain of DNA polymerase lambda	65	6e-19
ERX556088.18.dc.fa|contig_8456_10	2S9UJ	Eukarya	S	unknown	126.4	1.7e-37	NA	NA	NA	NA
ERX556088.18.dc.fa|contig_8456_11	KOG1869	Eukarya	S	RNA splicing	19.7	5.4e-05	NA	NA	NA	NA
ERX556088.18.dc.fa|contig_8456_12	4QDVA	Virus	S	TBP-class protein binding	170	1.2e-50	PF00382	Transcription factor TFIIB repeat	78.2	5.8e-23
ERX556088.18.dc.fa|contig_8456_13	2QSSK	Eukarya	S	response to salt stress	17	0.00038	NA	NA	NA	NA
ERX556088.18.dc.fa|contig_8456_14	2RJGT	Eukarya	S	unknown	18.1	0.00028	NA	NA	NA	NA
ERX556088.18.dc.fa|contig_8456_15	2THYY	Eukarya	S	unknown	20.3	9.3e-05	PF19063	Family of unknown function (DUF5759)	46.2	4.7e-13
ERX556088.18.dc.fa|contig_8456_16	4QEYN	Virus	S	lipid catabolic process	157.2	7.4e-47	PF01734	Patatin-like phospholipase	84.6	1.6e-24
ERX556088.18.dc.fa|contig_8456_17	KOG0191	Eukarya	CO	cell redox homeostasis	71.9	4.8e-21	PF00085	Thioredoxin	63.8	1.9e-18
ERX556088.18.dc.fa|contig_8456_18	32W6N	Bacteria	S	unknown	19.8	0.0001	NA	NA	NA	NA
ERX556088.18.dc.fa|contig_8456_21	4QB94	Virus	S	Erv1 / Alr family	116.1	2e-34	PF04777	Erv1 / Alr family	58.7	8.7e-17
ERX556088.18.dc.fa|contig_8456_23	34B2P	Bacteria	S	unknown	17.3	0.00032	NA	NA	NA	NA
ERX556088.18.dc.fa|contig_8456_24	2QQ3W	Eukarya	O	positive regulation of establishment of endothelial barrier	20.4	2.4e-05	NA	NA	NA	NA
ERX556088.18.dc.fa|contig_8456_3	2RAHN	Eukarya	S	unknown	24.3	3.2e-06	NA	NA	NA	NA
ERX556088.18.dc.fa|contig_8456_4	KOG0298	Eukarya	KL	ATP binding	24.7	8.1e-07	PF13639	Ring finger domain	22.1	2.3e-05
ERX556088.18.dc.fa|contig_8456_5	2QWRE	Eukarya	S	Phospholipid methyltransferase	163.6	1e-48	PF04753	Coronavirus non-structural protein NS12.7 family	17.9	0.00041
ERX556088.18.dc.fa|contig_8456_7	COG0057	Bacteria	G	glyceraldehyde-3-phosphate dehydrogenase (NAD+) (phosphorylating) activity	271.3	2.2e-81	PF00162	Phosphoglycerate kinase	234	4.2e-70
ERX556088.18.dc.fa|contig_8456_9	2STN1	Eukarya	O	Prokaryotic RING finger family 4	34	4e-09	PF13920	Zinc finger, C3HC4 type (RING finger)	34.7	1.8e-09
ERX556088.18.dc.fa|contig_9891_1	2RY44	Eukarya	S	glucose import in response to insulin stimulus	19.7	9e-05	PF02478	Pneumovirus phosphoprotein	19.6	8.4e-05
ERX556088.18.dc.fa|contig_9891_11	34CDQ	Bacteria	S	unknown	16.9	0.00041	NA	NA	NA	NA
ERX556088.18.dc.fa|contig_9891_12	2RNNV	Eukarya	S	unknown	17.5	0.00054	NA	NA	NA	NA
ERX556088.18.dc.fa|contig_9891_13	2QRBT	Eukarya	S	brambleberry-like	21.5	1.1e-05	NA	NA	NA	NA
ERX556088.18.dc.fa|contig_9891_14	4QCMJ	Virus	L	XPG I-region	164	9.4e-49	PF00867	XPG I-region	68.2	1e-19
ERX556088.18.dc.fa|contig_9891_15	KOG1946	Eukarya	B	regulation of transcription by RNA polymerase I	74.9	7.6e-22	PF02201	SWIB/MDM2 domain	70.6	1.2e-20
ERX556088.18.dc.fa|contig_9891_16	32VFS	Bacteria	S	SAP domain	19.4	8.6e-05	PF02037	SAP domain	29.3	8.2e-08
ERX556088.18.dc.fa|contig_9891_17	4QDTX	Virus	S		113.9	1.1e-33	PF19196	Family of unknown function (DUF5871)	29.5	8.5e-08
ERX556088.18.dc.fa|contig_9891_19	32MQW	Bacteria	S	AF0941-like	19.5	0.00014	PF00601	Influenza non-structural protein (NS2)	17.6	0.00056
ERX556088.18.dc.fa|contig_9891_2	COG1254	Bacteria	C	Belongs to the acylphosphatase family	109.5	3.5e-32	PF08443	RimK-like ATP-grasp domain	31.5	2e-08
ERX556088.18.dc.fa|contig_9891_20	4QAKR	Virus	S	protein serine/threonine kinase activity	49.8	3.5e-14	PF00069	Protein kinase domain	29.5	7.3e-08
ERX556088.18.dc.fa|contig_9891_23	2SC5Q	Eukarya	O	unknown	55	1.4e-15	PF13923	Zinc finger, C3HC4 type (RING finger)	37	3.6e-10
ERX556088.18.dc.fa|contig_9891_3	KOG3752	Eukarya	L	RNA-DNA hybrid ribonuclease activity	122.5	3.8e-36	PF00075	RNase H	98.1	8.1e-29
ERX556088.18.dc.fa|contig_9891_4	COG0249	Bacteria	L	that it carries out the mismatch recognition step. This protein has a weak ATPase activity	123.1	1.4e-36	PF00488	MutS domain V	90.1	2.9e-26
ERX556088.18.dc.fa|contig_9891_5	KOG0328	Eukarya	JKL	helicase activity	469.8	1.7e-141	PF00270	DEAD/DEAH box helicase	145.2	2.7e-43
ERX556088.18.dc.fa|contig_9891_6	KOG0401	Eukarya	S	translation initiation factor activity	20	2.3e-05	NA	NA	NA	NA
ERX556088.18.dc.fa|contig_9891_8	COG3236	Bacteria	S	hydrolase activity hydrolyzing N-glycosyl compounds	24.7	1.4e-06	PF08719	NADAR domain	17.3	0.00071
GVMAG-S-3300012919-55.fna|3300012919.a:Ga0160422_10000004_1	32VYT	Bacteria	S	T5orf172	31	3.1e-08	PF10544	T5orf172 domain	31.5	3.1e-08
GVMAG-S-3300012919-55.fna|3300012919.a:Ga0160422_10000004_100	KOG3218	Eukarya	K	DNA-directed 5'-3' RNA polymerase activity	75	8.9e-22	PF01191	RNA polymerase Rpb5, C-terminal domain	65.3	5.1e-19
GVMAG-S-3300012919-55.fna|3300012919.a:Ga0160422_10000004_101	2TKFU	Eukarya	S	unknown	20.9	4.2e-05	PF06024	Orf78 (ac78)	18.1	0.00041
GVMAG-S-3300012919-55.fna|3300012919.a:Ga0160422_10000004_102	31YKT	Bacteria	S	unknown	20	7e-05	NA	NA	NA	NA
GVMAG-S-3300012919-55.fna|3300012919.a:Ga0160422_10000004_103	2S4KZ	Eukarya	S	unknown	33.2	4.5e-09	PF07172	Glycine rich protein family	27.5	6e-07
GVMAG-S-3300012919-55.fna|3300012919.a:Ga0160422_10000004_104	2T3NR	Eukarya	S	unknown	20	6.1e-05	NA	NA	NA	NA
GVMAG-S-3300012919-55.fna|3300012919.a:Ga0160422_10000004_105	327JJ	Bacteria	S	unknown	16.8	0.00079	NA	NA	NA	NA
GVMAG-S-3300012919-55.fna|3300012919.a:Ga0160422_10000004_107	KOG3747	Eukarya	F	nucleoside:sodium symporter activity	25.9	2.7e-07	NA	NA	NA	NA
GVMAG-S-3300012919-55.fna|3300012919.a:Ga0160422_10000004_108	3349U	Bacteria	S	unknown	20.5	5.3e-05	PF09972	Predicted membrane protein (DUF2207)	20.3	3e-05
GVMAG-S-3300012919-55.fna|3300012919.a:Ga0160422_10000004_11	2RXY6	Eukarya	U	Chlorophyll A-B binding protein	92.2	4.9e-27	PF00504	Chlorophyll A-B binding protein	75.3	1.2e-21
GVMAG-S-3300012919-55.fna|3300012919.a:Ga0160422_10000004_110	2S45Q	Eukarya	S	D5 N terminal like	316.2	8.7e-95	PF08706	D5 N terminal like	63.7	3.5e-18
GVMAG-S-3300012919-55.fna|3300012919.a:Ga0160422_10000004_111	KOG0895	Eukarya	O	ubiquitin-protein transferase activity	147.6	4e-44	PF00179	Ubiquitin-conjugating enzyme	96.4	1.7e-28
GVMAG-S-3300012919-55.fna|3300012919.a:Ga0160422_10000004_112	KOG2691	Eukarya	K	maintenance of transcriptional fidelity during DNA-templated transcription elongation from RNA polymerase II promoter	42.5	4.1e-12	PF02150	RNA polymerases M/15 Kd subunit	24	4.2e-06
GVMAG-S-3300012919-55.fna|3300012919.a:Ga0160422_10000004_113	KOG3405	Eukarya	K	DNA-directed 5'-3' RNA polymerase activity	78.7	6.7e-23	PF01192	RNA polymerase Rpb6	33.5	4.7e-09
GVMAG-S-3300012919-55.fna|3300012919.a:Ga0160422_10000004_115	338R3	Bacteria	L	NUMOD3 motif (2 copies)	73.6	3.2e-21	PF01541	GIY-YIG catalytic domain	37.6	3.2e-10
GVMAG-S-3300012919-55.fna|3300012919.a:Ga0160422_10000004_13	COG0590	Bacteria	FJ	tRNA wobble adenosine to inosine editing	136.9	1.5e-40	PF00383	Cytidine and deoxycytidylate deaminase zinc-binding region	87	9.9e-26
GVMAG-S-3300012919-55.fna|3300012919.a:Ga0160422_10000004_14	4QB40	Virus	S	DNA polymerase family B	573.1	1.8e-172	PF00136	DNA polymerase family B	315.5	8.8e-95
GVMAG-S-3300012919-55.fna|3300012919.a:Ga0160422_10000004_15	KOG0191	Eukarya	CO	cell redox homeostasis	59.8	2.2e-17	PF00085	Thioredoxin	48.9	8.3e-14
GVMAG-S-3300012919-55.fna|3300012919.a:Ga0160422_10000004_16	341BZ	Bacteria	S	unknown	16.2	0.0009	NA	NA	NA	NA
GVMAG-S-3300012919-55.fna|3300012919.a:Ga0160422_10000004_17	KOG0317	Eukarya	O	peroxisome-chloroplast membrane tethering	29.3	7e-08	PF13639	Ring finger domain	27.9	3.7e-07
GVMAG-S-3300012919-55.fna|3300012919.a:Ga0160422_10000004_18	2S1C6	Eukarya	S	RNA recognition motif	18.1	0.00022	NA	NA	NA	NA
GVMAG-S-3300012919-55.fna|3300012919.a:Ga0160422_10000004_2	KOG2389	Eukarya	S	protein heterodimerization activity	20.4	3.1e-05	NA	NA	NA	NA
GVMAG-S-3300012919-55.fna|3300012919.a:Ga0160422_10000004_22	2S24K	Eukarya	S	Prolyl 4-hydroxylase alpha subunit homologues.	144	8e-43	PF13640	2OG-Fe(II) oxygenase superfamily	32.3	2.3e-08
GVMAG-S-3300012919-55.fna|3300012919.a:Ga0160422_10000004_23	2ZCET	Bacteria	S	unknown	19.9	0.00013	NA	NA	NA	NA
GVMAG-S-3300012919-55.fna|3300012919.a:Ga0160422_10000004_25	KOG0261	Eukarya	K	DNA-directed 5'-3' RNA polymerase activity	15.6	0.00033	NA	NA	NA	NA
GVMAG-S-3300012919-55.fna|3300012919.a:Ga0160422_10000004_26	2S5FC	Eukarya	S	unknown	33.2	6.3e-09	PF06094	Gamma-glutamyl cyclotransferase, AIG2-like	19.9	0.00014
GVMAG-S-3300012919-55.fna|3300012919.a:Ga0160422_10000004_28	2STN1	Eukarya	O	Prokaryotic RING finger family 4	33.2	7.1e-09	PF13920	Zinc finger, C3HC4 type (RING finger)	27.7	2.7e-07
GVMAG-S-3300012919-55.fna|3300012919.a:Ga0160422_10000004_29	4QGKC	Virus	S	Toprim-like	21.1	2.5e-05	NA	NA	NA	NA
GVMAG-S-3300012919-55.fna|3300012919.a:Ga0160422_10000004_30	2RE6X	Eukarya	S	unknown	15	0.00086	NA	NA	NA	NA
GVMAG-S-3300012919-55.fna|3300012919.a:Ga0160422_10000004_31	KOG2379	Eukarya	L	3'-flap endonuclease activity	84.4	9.8e-25	PF02732	ERCC4 domain	65	1.3e-18
GVMAG-S-3300012919-55.fna|3300012919.a:Ga0160422_10000004_32	2S70D	Eukarya	S	Lipocalin-like domain	113.4	1.3e-33	PF08212	Lipocalin-like domain	37.3	4e-10
GVMAG-S-3300012919-55.fna|3300012919.a:Ga0160422_10000004_35	343UD	Bacteria	S	unknown	17.7	0.0005	NA	NA	NA	NA
GVMAG-S-3300012919-55.fna|3300012919.a:Ga0160422_10000004_36	arCOG04157	Archaea	H	Belongs to the class I-like SAM-binding methyltransferase superfamily. C5-methyltransferase family	214.9	3.5e-64	PF00145	C-5 cytosine-specific DNA methylase	218.2	2.9e-65
GVMAG-S-3300012919-55.fna|3300012919.a:Ga0160422_10000004_37	KOG4628	Eukarya	O	protein modification by small protein conjugation or removal	45	1.1e-12	PF13639	Ring finger domain	45.7	9.7e-13
GVMAG-S-3300012919-55.fna|3300012919.a:Ga0160422_10000004_38	4QB5I	Virus	S	N-methyltransferase activity	91.3	1e-26	PF00271	Helicase conserved C-terminal domain	32.4	1.5e-08
GVMAG-S-3300012919-55.fna|3300012919.a:Ga0160422_10000004_39	KOG1817	Eukarya	K	ribonuclease III activity	140.5	1.1e-41	PF14622	Ribonuclease-III-like	66.1	5.1e-19
GVMAG-S-3300012919-55.fna|3300012919.a:Ga0160422_10000004_4	2ZWJ6	Bacteria	S	unknown	16.4	0.00094	NA	NA	NA	NA
GVMAG-S-3300012919-55.fna|3300012919.a:Ga0160422_10000004_40	4QE8F	Virus	S		82.2	5.3e-24	PF04519	Polymer-forming cytoskeletal	43.2	5.7e-12
GVMAG-S-3300012919-55.fna|3300012919.a:Ga0160422_10000004_42	arCOG03192	Archaea	L	COG1525 Micrococcal nuclease (thermonuclease) homologs	62.1	6.7e-18	PF00565	Staphylococcal nuclease homologue	35.4	1.8e-09
GVMAG-S-3300012919-55.fna|3300012919.a:Ga0160422_10000004_43	2SRY6	Eukarya	S	unknown	44.4	8.8e-13	NA	NA	NA	NA
GVMAG-S-3300012919-55.fna|3300012919.a:Ga0160422_10000004_44	2SRY6	Eukarya	S	unknown	44	1.1e-12	NA	NA	NA	NA
GVMAG-S-3300012919-55.fna|3300012919.a:Ga0160422_10000004_45	33GXH	Bacteria	S	RyR domain	17.5	0.00033	NA	NA	NA	NA
GVMAG-S-3300012919-55.fna|3300012919.a:Ga0160422_10000004_46	4QHII	Virus	S	Ulp1 protease family C-terminal catalytic domain	166.1	1.7e-49	PF02902	Ulp1 protease family, C-terminal catalytic domain	39.4	8.9e-11
GVMAG-S-3300012919-55.fna|3300012919.a:Ga0160422_10000004_47	30ZQB	Bacteria	S	unknown	21	5.4e-05	NA	NA	NA	NA
GVMAG-S-3300012919-55.fna|3300012919.a:Ga0160422_10000004_49	4QB8C	Virus	E	asparagine synthase (glutamine-hydrolyzing) activity	460.3	1.5e-138	PF00733	Asparagine synthase	199.4	2.1e-59
GVMAG-S-3300012919-55.fna|3300012919.a:Ga0160422_10000004_5	2SZ08	Eukarya	O	Ring finger domain	35	2.3e-09	PF13639	Ring finger domain	33.9	4.7e-09
GVMAG-S-3300012919-55.fna|3300012919.a:Ga0160422_10000004_50	333P0	Bacteria	S	Post-transcriptional regulator	19.5	9.1e-05	NA	NA	NA	NA
GVMAG-S-3300012919-55.fna|3300012919.a:Ga0160422_10000004_52	4QFGX	Virus	S		21.2	3.2e-05	NA	NA	NA	NA
GVMAG-S-3300012919-55.fna|3300012919.a:Ga0160422_10000004_53	32APF	Bacteria	S	unknown	16.5	0.00081	NA	NA	NA	NA
GVMAG-S-3300012919-55.fna|3300012919.a:Ga0160422_10000004_54	KOG0673	Eukarya	F	thymidylate synthase activity	415.6	5.2e-125	PF00303	Thymidylate synthase	321	7.5e-97
GVMAG-S-3300012919-55.fna|3300012919.a:Ga0160422_10000004_55	arCOG01259	Archaea	IQ	COG1028 Dehydrogenases with different specificities (related to short-chain alcohol dehydrogenases)	151.4	3.9e-45	PF13561	Enoyl-(Acyl carrier protein) reductase	125.6	3.6e-37
GVMAG-S-3300012919-55.fna|3300012919.a:Ga0160422_10000004_56	arCOG03877	Archaea	S	unknown	23	7.4e-06	PF06103	Bacterial protein of unknown function (DUF948)	16.8	0.00096
GVMAG-S-3300012919-55.fna|3300012919.a:Ga0160422_10000004_57	arCOG00488	Archaea	L	Sliding clamp subunit that acts as a moving platform for DNA processing. Responsible for tethering the catalytic subunit of DNA polymerase and other proteins to DNA during high-speed replication	97.5	1.2e-28	PF02747	Proliferating cell nuclear antigen, C-terminal domain	26.5	9.1e-07
GVMAG-S-3300012919-55.fna|3300012919.a:Ga0160422_10000004_58	arCOG02733	Archaea	S	peptidyl-tyrosine sulfation	18	0.00015	NA	NA	NA	NA
GVMAG-S-3300012919-55.fna|3300012919.a:Ga0160422_10000004_6	32UNU	Bacteria	S	unknown	16.1	0.00093	NA	NA	NA	NA
GVMAG-S-3300012919-55.fna|3300012919.a:Ga0160422_10000004_60	KOG0328	Eukarya	JKL	helicase activity	541	5e-163	PF00270	DEAD/DEAH box helicase	143.3	1e-42
GVMAG-S-3300012919-55.fna|3300012919.a:Ga0160422_10000004_62	2T2MM	Eukarya	S	zinc finger	18	0.00033	NA	NA	NA	NA
GVMAG-S-3300012919-55.fna|3300012919.a:Ga0160422_10000004_63	2ZA3D	Bacteria	S	2OG-Fe(II) oxygenase superfamily	97.3	1e-28	NA	NA	NA	NA
GVMAG-S-3300012919-55.fna|3300012919.a:Ga0160422_10000004_64	2RZV2	Eukarya	S	unknown	238.3	2.8e-71	PF19197	Family of unknown function (DUF5872)	122.5	2.1e-36
GVMAG-S-3300012919-55.fna|3300012919.a:Ga0160422_10000004_65	2SZFP	Eukarya	S	unknown	20.2	8.7e-05	NA	NA	NA	NA
GVMAG-S-3300012919-55.fna|3300012919.a:Ga0160422_10000004_68	COG5524	Bacteria	S	PFAM Rhodopsin	73.4	2.1e-21	PF01036	Bacteriorhodopsin-like protein	43.7	3.7e-12
GVMAG-S-3300012919-55.fna|3300012919.a:Ga0160422_10000004_69	COG0790	Bacteria	S	COG0790 FOG TPR repeat SEL1 subfamily	58.2	1.9e-16	PF08238	Sel1 repeat	32.4	1.6e-08
GVMAG-S-3300012919-55.fna|3300012919.a:Ga0160422_10000004_7	2RJH3	Eukarya	S	zinc finger	24.9	1.8e-06	NA	NA	NA	NA
GVMAG-S-3300012919-55.fna|3300012919.a:Ga0160422_10000004_70	30C8E	Bacteria	S	unknown	19.7	8.4e-05	NA	NA	NA	NA
GVMAG-S-3300012919-55.fna|3300012919.a:Ga0160422_10000004_71	arCOG04686	Archaea	K	COG0557 Exoribonuclease R	135.9	2.5e-40	PF00773	RNB domain	74.3	1.7e-21
GVMAG-S-3300012919-55.fna|3300012919.a:Ga0160422_10000004_72	COG0337	Bacteria	E	Catalyzes the conversion of 3-deoxy-D-arabino- heptulosonate 7-phosphate (DAHP) to dehydroquinate (DHQ)	401.4	6e-121	PF01761	3-dehydroquinate synthase	325.2	4e-98
GVMAG-S-3300012919-55.fna|3300012919.a:Ga0160422_10000004_73	3390Q	Bacteria	S	unknown	16.5	0.00088	PF14412	A nuclease family of the HNH/ENDO VII superfamily with conserved AHH	33	7.8e-09
GVMAG-S-3300012919-55.fna|3300012919.a:Ga0160422_10000004_74	KOG0214	Eukarya	K	DNA-directed 5'-3' RNA polymerase activity	1145.2	0	PF00562	RNA polymerase Rpb2, domain 6	367.3	1.5e-110
GVMAG-S-3300012919-55.fna|3300012919.a:Ga0160422_10000004_76	32C8Q	Bacteria	S	unknown	18.2	0.00031	NA	NA	NA	NA
GVMAG-S-3300012919-55.fna|3300012919.a:Ga0160422_10000004_77	KOG4628	Eukarya	O	protein modification by small protein conjugation or removal	45.1	1e-12	PF13639	Ring finger domain	31.8	2.2e-08
GVMAG-S-3300012919-55.fna|3300012919.a:Ga0160422_10000004_78	KOG1870	Eukarya	O	ubiquitinyl hydrolase activity	183.6	7.4e-55	PF00443	Ubiquitin carboxyl-terminal hydrolase	154.5	6.5e-46
GVMAG-S-3300012919-55.fna|3300012919.a:Ga0160422_10000004_79	2QRG1	Eukarya	S	hyaluronic acid binding	36	8.5e-10	PF00193	Extracellular link domain	45	1.7e-12
GVMAG-S-3300012919-55.fna|3300012919.a:Ga0160422_10000004_81	32S8A	Bacteria	S	secreted protein EspA	21.1	2.9e-05	PF19064	Family of unknown function (DUF5760)	45.2	1.3e-12
GVMAG-S-3300012919-55.fna|3300012919.a:Ga0160422_10000004_83	326ZQ	Bacteria	S	unknown	18.7	0.00015	NA	NA	NA	NA
GVMAG-S-3300012919-55.fna|3300012919.a:Ga0160422_10000004_84	4QGBM	Virus	S		79.4	5.8e-23	NA	NA	NA	NA
GVMAG-S-3300012919-55.fna|3300012919.a:Ga0160422_10000004_85	4QGP6	Virus	S	metallopeptidase activity	112.2	4.4e-33	PF01863	Protein of unknown function DUF45	18.1	0.00035
GVMAG-S-3300012919-55.fna|3300012919.a:Ga0160422_10000004_86	KOG1324	Eukarya	H	dihydrofolate reductase activity	134.8	6e-40	PF00186	Dihydrofolate reductase	114.9	4.5e-34
GVMAG-S-3300012919-55.fna|3300012919.a:Ga0160422_10000004_87	KOG4307	Eukarya	S	RNA binding	26.6	1.9e-07	NA	NA	NA	NA
GVMAG-S-3300012919-55.fna|3300012919.a:Ga0160422_10000004_89	4QARB	Virus	S	RNA polymerase Rpb1 domain 4	1117.7	0	PF04997	RNA polymerase Rpb1, domain 1	290.9	1.9e-87
GVMAG-S-3300012919-55.fna|3300012919.a:Ga0160422_10000004_9	KOG4307	Eukarya	S	RNA binding	34.3	8.9e-10	NA	NA	NA	NA
GVMAG-S-3300012919-55.fna|3300012919.a:Ga0160422_10000004_90	4QDME	Virus	S	ATP-dependent peptidase activity	372	1.1e-111	PF00004	ATPase family associated with various cellular activities (AAA)	40.9	3.9e-11
GVMAG-S-3300012919-55.fna|3300012919.a:Ga0160422_10000004_91	30CRF	Bacteria	S	unknown	20	8.9e-05	NA	NA	NA	NA
GVMAG-S-3300012919-55.fna|3300012919.a:Ga0160422_10000004_92	arCOG03505	Archaea	S	Protein of unknown function (DUF2953)	17.6	0.00031	NA	NA	NA	NA
GVMAG-S-3300012919-55.fna|3300012919.a:Ga0160422_10000004_94	2RZZB	Eukarya	S	Modifier of rudimentary (Mod(r)) protein	24.2	2.8e-06	PF08614	Autophagy protein 16 (ATG16)	17.2	0.00075
GVMAG-S-3300012919-55.fna|3300012919.a:Ga0160422_10000004_95	4QGNM	Virus	L	mismatched DNA binding	526.2	2.6e-158	PF00488	MutS domain V	130.7	1e-38
GVMAG-S-3300012919-55.fna|3300012919.a:Ga0160422_10000004_96	arCOG04244	Archaea	F	DNA-dependent RNA polymerase catalyzes the transcription of DNA into RNA using the four ribonucleoside triphosphates as substrates	59.5	3.6e-17	PF01194	RNA polymerases N / 8 kDa subunit	66.6	2.7e-19
GVMAG-S-3300012919-55.fna|3300012919.a:Ga0160422_10000004_97	2R0M0	Eukarya	S	unknown	15.1	0.00072	NA	NA	NA	NA
GVMAG-S-3300012919-55.fna|3300012919.a:Ga0160422_10000004_99	4QDEE	Virus	L	RNA polymerase beta subunit	921.3	1.1e-277	PF00562	RNA polymerase Rpb2, domain 6	343.7	2.3e-103
GVMAG-S-3300012919-55.fna|3300012919.a:Ga0160422_10000008_10	KOG1573	Eukarya	S	inositol oxygenase activity	327.3	4.9e-98	PF05153	Myo-inositol oxygenase	295.5	4.8e-89
GVMAG-S-3300012919-55.fna|3300012919.a:Ga0160422_10000008_100	KOG4128	Eukarya	E	homocysteine catabolic process	281.9	1.7e-84	PF03051	Peptidase C1-like family	252.1	1.5e-75
GVMAG-S-3300012919-55.fna|3300012919.a:Ga0160422_10000008_101	2TJJX	Eukarya	S	unknown	15.8	0.00078	NA	NA	NA	NA
GVMAG-S-3300012919-55.fna|3300012919.a:Ga0160422_10000008_103	2TCGA	Eukarya	S	unknown	18.4	0.0002	NA	NA	NA	NA
GVMAG-S-3300012919-55.fna|3300012919.a:Ga0160422_10000008_104	4QDJG	Virus	S	purine nucleotide metabolic process	287.3	2.2e-86	PF00478	IMP dehydrogenase / GMP reductase domain	231.9	1.6e-69
GVMAG-S-3300012919-55.fna|3300012919.a:Ga0160422_10000008_105	2QR16	Eukarya	S	unknown	17.2	0.00043	PF19059	Family of unknown function (DUF5755)	64	1.7e-18
GVMAG-S-3300012919-55.fna|3300012919.a:Ga0160422_10000008_108	arCOG00481	Archaea	H	COG0382 4-hydroxybenzoate polyprenyltransferase and related prenyltransferases	18.3	0.00014	NA	NA	NA	NA
GVMAG-S-3300012919-55.fna|3300012919.a:Ga0160422_10000008_109	KOG0058	Eukarya	V	ATPase activity coupled to transmembrane movement of substances	239	2.1e-71	PF00005	ABC transporter	110	1.9e-32
GVMAG-S-3300012919-55.fna|3300012919.a:Ga0160422_10000008_11	2ZXYX	Bacteria	S	unknown	22.3	1.8e-05	PF04973	Nicotinamide mononucleotide transporter	20.1	8.1e-05
GVMAG-S-3300012919-55.fna|3300012919.a:Ga0160422_10000008_110	33D4Z	Bacteria	S	unknown	48.2	1.3e-13	PF19883	Family of unknown function (DUF6356)	48.9	8.9e-14
GVMAG-S-3300012919-55.fna|3300012919.a:Ga0160422_10000008_113	2ZC62	Bacteria	S	unknown	26.7	4.4e-07	NA	NA	NA	NA
GVMAG-S-3300012919-55.fna|3300012919.a:Ga0160422_10000008_114	COG2076	Bacteria	P	Multidrug Resistance protein	42.6	9.9e-12	PF00892	EamA-like transporter family	28.3	2.5e-07
GVMAG-S-3300012919-55.fna|3300012919.a:Ga0160422_10000008_115	2S2II	Eukarya	S	unknown	17.2	0.00072	NA	NA	NA	NA
GVMAG-S-3300012919-55.fna|3300012919.a:Ga0160422_10000008_116	arCOG06655	Archaea	S	interspecies interaction between organisms	19.6	9.8e-05	NA	NA	NA	NA
GVMAG-S-3300012919-55.fna|3300012919.a:Ga0160422_10000008_117	KOG3792	Eukarya	S	RNA binding	23.5	2.8e-06	PF01628	HrcA protein C terminal domain	20.3	6.7e-05
GVMAG-S-3300012919-55.fna|3300012919.a:Ga0160422_10000008_118	4QEI9	Virus	S		18.6	0.00024	NA	NA	NA	NA
GVMAG-S-3300012919-55.fna|3300012919.a:Ga0160422_10000008_119	30Q2K	Bacteria	S	unknown	16.3	0.00095	NA	NA	NA	NA
GVMAG-S-3300012919-55.fna|3300012919.a:Ga0160422_10000008_120	arCOG02050	Archaea	U	membrane transporter protein	46.6	4e-13	PF01925	Sulfite exporter TauE/SafE	51.5	1.6e-14
GVMAG-S-3300012919-55.fna|3300012919.a:Ga0160422_10000008_122	32WBE	Bacteria	S	unknown	21.6	1.5e-05	PF00130	Phorbol esters/diacylglycerol binding domain (C1 domain)	26.2	8.8e-07
GVMAG-S-3300012919-55.fna|3300012919.a:Ga0160422_10000008_123	arCOG02810	Archaea	NT	rhodopsin	89.2	3.2e-26	PF01036	Bacteriorhodopsin-like protein	87	2.1e-25
GVMAG-S-3300012919-55.fna|3300012919.a:Ga0160422_10000008_124	2S5PR	Eukarya	S	Adenylyl- / guanylyl cyclase catalytic domain	259.1	1.2e-77	PF00211	Adenylate and Guanylate cyclase catalytic domain	109.8	1.9e-32
GVMAG-S-3300012919-55.fna|3300012919.a:Ga0160422_10000008_125	KOG3688	Eukarya	S	calmodulin-dependent cyclic-nucleotide phosphodiesterase activity	144.4	6.6e-43	PF00233	3'5'-cyclic nucleotide phosphodiesterase	121.4	7.2e-36
GVMAG-S-3300012919-55.fna|3300012919.a:Ga0160422_10000008_128	KOG0186	Eukarya	E	proline dehydrogenase activity	166.8	1.1e-49	PF01619	Proline dehydrogenase	159.4	2e-47
GVMAG-S-3300012919-55.fna|3300012919.a:Ga0160422_10000008_129	326GM	Bacteria	S	unknown	16.8	0.00065	NA	NA	NA	NA
GVMAG-S-3300012919-55.fna|3300012919.a:Ga0160422_10000008_130	4QHCZ	Virus	K	Herpesvirus ICP4-like protein N-terminal region	16.7	0.00027	NA	NA	NA	NA
GVMAG-S-3300012919-55.fna|3300012919.a:Ga0160422_10000008_16	arCOG00622	Archaea	K	CBS domain	21.2	2.2e-05	PF02195	ParB-like nuclease domain	20.3	7.3e-05
GVMAG-S-3300012919-55.fna|3300012919.a:Ga0160422_10000008_2	2SCI5	Eukarya	S	unknown	34	7.2e-09	PF02037	SAP domain	32	1.2e-08
GVMAG-S-3300012919-55.fna|3300012919.a:Ga0160422_10000008_20	COG4185	Bacteria	S	zeta toxin	30	5e-08	PF13671	AAA domain	18.8	0.00023
GVMAG-S-3300012919-55.fna|3300012919.a:Ga0160422_10000008_24	309IV	Bacteria	S	unknown	19.8	5.8e-05	NA	NA	NA	NA
GVMAG-S-3300012919-55.fna|3300012919.a:Ga0160422_10000008_25	30BNE	Bacteria	S	unknown	19	0.00021	NA	NA	NA	NA
GVMAG-S-3300012919-55.fna|3300012919.a:Ga0160422_10000008_26	33DGP	Bacteria	S	unknown	18.3	0.00022	PF08401	N-terminal domain of anti-restriction factor ArdC	23.6	8.1e-06
GVMAG-S-3300012919-55.fna|3300012919.a:Ga0160422_10000008_27	3344S	Bacteria	D	unknown	20.2	5.1e-05	NA	NA	NA	NA
GVMAG-S-3300012919-55.fna|3300012919.a:Ga0160422_10000008_29	2T18B	Eukarya	S	unknown	16	0.00075	PF20150	2EXR family	18.2	0.00058
GVMAG-S-3300012919-55.fna|3300012919.a:Ga0160422_10000008_3	30W82	Bacteria	S	Hyaluronidase	21.9	1.4e-05	NA	NA	NA	NA
GVMAG-S-3300012919-55.fna|3300012919.a:Ga0160422_10000008_30	30YUV	Bacteria	S	unknown	16.7	0.00074	NA	NA	NA	NA
GVMAG-S-3300012919-55.fna|3300012919.a:Ga0160422_10000008_31	COG0286	Bacteria	V	site-specific DNA-methyltransferase (adenine-specific) activity	29.8	5.2e-08	NA	NA	NA	NA
GVMAG-S-3300012919-55.fna|3300012919.a:Ga0160422_10000008_32	31BFN	Bacteria	S	unknown	104.9	9e-31	NA	NA	NA	NA
GVMAG-S-3300012919-55.fna|3300012919.a:Ga0160422_10000008_33	NA	NA	NA	NA	NA	NA	PF06825	Heat shock factor binding protein 1	22.3	1.4e-05
GVMAG-S-3300012919-55.fna|3300012919.a:Ga0160422_10000008_34	3316C	Bacteria	S	Domain of Unknown Function (DUF1599)	83.8	1.1e-24	PF07659	Nucleotide modification associated domain 1	40.7	3.7e-11
GVMAG-S-3300012919-55.fna|3300012919.a:Ga0160422_10000008_35	4QH2H	Virus	L		19.7	8.7e-05	NA	NA	NA	NA
GVMAG-S-3300012919-55.fna|3300012919.a:Ga0160422_10000008_36	2SVJ5	Eukarya	S	unknown	15	0.00069	NA	NA	NA	NA
GVMAG-S-3300012919-55.fna|3300012919.a:Ga0160422_10000008_37	346NZ	Bacteria	S	unknown	170.6	8.1e-51	PF03016	Exostosin family	55	1.1e-15
GVMAG-S-3300012919-55.fna|3300012919.a:Ga0160422_10000008_38	32X43	Bacteria	S	unknown	24.7	1.8e-06	PF13524	Glycosyl transferases group 1	19.9	0.00012
GVMAG-S-3300012919-55.fna|3300012919.a:Ga0160422_10000008_39	2QVHP	Eukarya	S	unknown	111.2	7.5e-33	NA	NA	NA	NA
GVMAG-S-3300012919-55.fna|3300012919.a:Ga0160422_10000008_4	2QRNB	Eukarya	S	TPL-binding domain in jasmonate signalling	19	4.1e-05	NA	NA	NA	NA
GVMAG-S-3300012919-55.fna|3300012919.a:Ga0160422_10000008_40	2TE0R	Eukarya	S	UDP-N-acetylglucosamine 2-epimerase	238.8	1.7e-71	PF02350	UDP-N-acetylglucosamine 2-epimerase	238	2.1e-71
GVMAG-S-3300012919-55.fna|3300012919.a:Ga0160422_10000008_41	2S88X	Eukarya	S	unknown	41.1	2.2e-11	PF08242	Methyltransferase domain	27.8	5.2e-07
GVMAG-S-3300012919-55.fna|3300012919.a:Ga0160422_10000008_42	32RU0	Bacteria	S	Alpha-2	25.6	1.4e-06	NA	NA	NA	NA
GVMAG-S-3300012919-55.fna|3300012919.a:Ga0160422_10000008_43	32TRJ	Bacteria	S	unknown	122.1	4e-36	PF05721	Phytanoyl-CoA dioxygenase (PhyH)	19.8	0.00012
GVMAG-S-3300012919-55.fna|3300012919.a:Ga0160422_10000008_44	331NT	Bacteria	S	unknown	83	3.1e-24	NA	NA	NA	NA
GVMAG-S-3300012919-55.fna|3300012919.a:Ga0160422_10000008_45	arCOG01791	Archaea	Q	Methyltransferase	48.9	5.2e-14	PF13847	Methyltransferase domain	46.8	4.1e-13
GVMAG-S-3300012919-55.fna|3300012919.a:Ga0160422_10000008_46	2SW2D	Eukarya	S	Papain family cysteine protease	19.3	8.9e-05	NA	NA	NA	NA
GVMAG-S-3300012919-55.fna|3300012919.a:Ga0160422_10000008_47	arCOG03460	Archaea	S	PFAM LmbE family protein	32.4	9.2e-09	PF02585	GlcNAc-PI de-N-acetylase	37.4	5.6e-10
GVMAG-S-3300012919-55.fna|3300012919.a:Ga0160422_10000008_48	2TFTN	Eukarya	S	Protein kinase domain	15.9	0.0003	NA	NA	NA	NA
GVMAG-S-3300012919-55.fna|3300012919.a:Ga0160422_10000008_50	arCOG01403	Archaea	M	PFAM Glycosyl transferase group 1	39.1	9.5e-11	PF00534	Glycosyl transferases group 1	27.2	3.8e-07
GVMAG-S-3300012919-55.fna|3300012919.a:Ga0160422_10000008_52	COG2089	Bacteria	M	acid synthase	300.3	3.8e-90	PF03102	NeuB family	207.9	2.4e-62
GVMAG-S-3300012919-55.fna|3300012919.a:Ga0160422_10000008_53	330U8	Bacteria	S	PFAM Pathogenesis-related transcriptional factor and ERF protein	23.1	8.8e-06	PF13392	HNH endonuclease	22	1.6e-05
GVMAG-S-3300012919-55.fna|3300012919.a:Ga0160422_10000008_54	KOG0191	Eukarya	CO	cell redox homeostasis	91	8.1e-27	PF00085	Thioredoxin	78.3	5.7e-23
GVMAG-S-3300012919-55.fna|3300012919.a:Ga0160422_10000008_55	COG0540	Bacteria	F	Belongs to the ATCase OTCase family	271.4	1.4e-81	PF02729	Aspartate/ornithine carbamoyltransferase, carbamoyl-P binding domain	121.4	4.9e-36
GVMAG-S-3300012919-55.fna|3300012919.a:Ga0160422_10000008_56	COG1207	Bacteria	M	Catalyzes the last two sequential reactions in the de novo biosynthetic pathway for UDP-N-acetylglucosamine (UDP- GlcNAc). The C-terminal domain catalyzes the transfer of acetyl group from acetyl coenzyme A to glucosamine-1-phosphate (GlcN-1-P) to produce N-acetylglucosamine-1-phosphate (GlcNAc-1-P)	206.9	1.1e-61	PF00483	Nucleotidyl transferase	57.2	2.8e-16
GVMAG-S-3300012919-55.fna|3300012919.a:Ga0160422_10000008_57	4QBH7	Virus	S	DNA ligase (NAD+) activity	336.4	6.4e-101	PF01653	NAD-dependent DNA ligase adenylation domain	59.1	6e-17
GVMAG-S-3300012919-55.fna|3300012919.a:Ga0160422_10000008_58	2QSB1	Eukarya	G	Glucokinase	17.5	0.00027	NA	NA	NA	NA
GVMAG-S-3300012919-55.fna|3300012919.a:Ga0160422_10000008_59	2ZKCJ	Bacteria	S	unknown	15.5	0.00059	NA	NA	NA	NA
GVMAG-S-3300012919-55.fna|3300012919.a:Ga0160422_10000008_60	32ASA	Bacteria	S	unknown	19.4	0.00016	NA	NA	NA	NA
GVMAG-S-3300012919-55.fna|3300012919.a:Ga0160422_10000008_63	32AP4	Bacteria	S	unknown	19.5	9.1e-05	NA	NA	NA	NA
GVMAG-S-3300012919-55.fna|3300012919.a:Ga0160422_10000008_67	KOG2237	Eukarya	E	serine-type exopeptidase activity	282.2	1.7e-84	PF00326	Prolyl oligopeptidase family	124.1	8.8e-37
GVMAG-S-3300012919-55.fna|3300012919.a:Ga0160422_10000008_68	2SDQ5	Eukarya	S	unknown	45.2	1.6e-12	PF00383	Cytidine and deoxycytidylate deaminase zinc-binding region	42.3	8.3e-12
GVMAG-S-3300012919-55.fna|3300012919.a:Ga0160422_10000008_7	332DV	Bacteria	S	unknown	39.4	7.4e-11	PF16156	Domain of unknown function (DUF4864)	19.7	0.00017
GVMAG-S-3300012919-55.fna|3300012919.a:Ga0160422_10000008_70	2T2G0	Eukarya	S	Interferon regulatory factor 5-like	19.7	7.8e-05	NA	NA	NA	NA
GVMAG-S-3300012919-55.fna|3300012919.a:Ga0160422_10000008_71	2SF2A	Eukarya	S	PLAC8 family	25.2	1.6e-06	PF04749	PLAC8 family	25.1	4.3e-06
GVMAG-S-3300012919-55.fna|3300012919.a:Ga0160422_10000008_72	KOG0531	Eukarya	L	axoneme assembly	15.5	0.00086	NA	NA	NA	NA
GVMAG-S-3300012919-55.fna|3300012919.a:Ga0160422_10000008_74	30KQB	Bacteria	S	unknown	198	1.5e-59	NA	NA	NA	NA
GVMAG-S-3300012919-55.fna|3300012919.a:Ga0160422_10000008_75	KOG3403	Eukarya	J	translation initiation factor activity	48	1.4e-13	PF01176	Translation initiation factor 1A / IF-1	29.3	8.6e-08
GVMAG-S-3300012919-55.fna|3300012919.a:Ga0160422_10000008_76	31IPG	Bacteria	S	unknown	25.4	9.5e-07	PF07662	Na+ dependent nucleoside transporter C-terminus	20.1	6.7e-05
GVMAG-S-3300012919-55.fna|3300012919.a:Ga0160422_10000008_77	2QVXR	Eukarya	K	sigma factor activity	58.1	1.5e-16	PF04542	Sigma-70 region 2	27.7	2.8e-07
GVMAG-S-3300012919-55.fna|3300012919.a:Ga0160422_10000008_78	32W6H	Bacteria	S	SPW repeat	17.4	0.00039	NA	NA	NA	NA
GVMAG-S-3300012919-55.fna|3300012919.a:Ga0160422_10000008_79	arCOG00057	Archaea	M	Catalyzes the first step in hexosamine metabolism converting fructose-6P into glucosamine-6P using glutamine as a nitrogen source	422.6	3.8e-127	PF01380	SIS domain	89.6	2.2e-26
GVMAG-S-3300012919-55.fna|3300012919.a:Ga0160422_10000008_8	2RHQ6	Eukarya	S	unknown	21.6	1.6e-05	NA	NA	NA	NA
GVMAG-S-3300012919-55.fna|3300012919.a:Ga0160422_10000008_81	KOG0667	Eukarya	S	protein kinase activity	32.1	6.3e-09	PF00069	Protein kinase domain	26.6	5.8e-07
GVMAG-S-3300012919-55.fna|3300012919.a:Ga0160422_10000008_84	NA	NA	NA	NA	NA	NA	PF00041	Fibronectin type III domain	17.9	0.00047
GVMAG-S-3300012919-55.fna|3300012919.a:Ga0160422_10000008_85	341C3	Bacteria	S	unknown	20	6e-05	NA	NA	NA	NA
GVMAG-S-3300012919-55.fna|3300012919.a:Ga0160422_10000008_86	349BW	Bacteria	S	unknown	25.9	5.8e-07	NA	NA	NA	NA
GVMAG-S-3300012919-55.fna|3300012919.a:Ga0160422_10000008_87	301R7	Bacteria	S	Putative binding domain N-terminal	17.9	0.00026	NA	NA	NA	NA
GVMAG-S-3300012919-55.fna|3300012919.a:Ga0160422_10000008_88	2SBX9	Eukarya	S	mitochondrial respiratory chain complex I assembly	20.9	3.1e-05	NA	NA	NA	NA
GVMAG-S-3300012919-55.fna|3300012919.a:Ga0160422_10000008_9	COG3131	Bacteria	P	Involved in the biosynthesis of osmoregulated periplasmic glucans (OPGs)	17.3	0.00029	PF04349	Periplasmic glucan biosynthesis protein, MdoG	16.1	0.00067
GVMAG-S-3300012919-55.fna|3300012919.a:Ga0160422_10000008_90	2T5NA	Eukarya	S	unknown	16.9	0.00039	NA	NA	NA	NA
GVMAG-S-3300012919-55.fna|3300012919.a:Ga0160422_10000008_91	COG0607	Bacteria	P	Catalyzes the ATP-dependent transfer of a sulfur to tRNA to produce 4-thiouridine in position 8 of tRNAs	53.8	2e-15	PF00581	Rhodanese-like domain	49.9	5.8e-14
GVMAG-S-3300012919-55.fna|3300012919.a:Ga0160422_10000008_92	2S52S	Eukarya	S	unknown	18.5	4.2e-05	NA	NA	NA	NA
GVMAG-S-3300012919-55.fna|3300012919.a:Ga0160422_10000008_93	2SAH7	Eukarya	S	RIIalpha Regulatory subunit portion of type II PKA R-subunit	29.1	7.7e-08	NA	NA	NA	NA
GVMAG-S-3300012919-55.fna|3300012919.a:Ga0160422_10000008_95	KOG4569	Eukarya	G	lipid metabolic process	157.1	6.2e-47	PF01764	Lipase (class 3)	118.7	2.8e-35
GVMAG-S-3300012919-55.fna|3300012919.a:Ga0160422_10000008_96	2SECQ	Eukarya	P	Small Multidrug Resistance protein	75.3	7.3e-22	PF00893	Small Multidrug Resistance protein	58.9	8.5e-17
GVMAG-S-3300012919-55.fna|3300012919.a:Ga0160422_10000008_97	COG2510	Bacteria	S	membrane	20.1	7e-05	PF00892	EamA-like transporter family	24.1	5.4e-06
GVMAG-S-3300012919-55.fna|3300012919.a:Ga0160422_10000037_1	KOG0802	Eukarya	O	protein polyubiquitination	51.4	1.9e-14	PF13639	Ring finger domain	42.4	1e-11
GVMAG-S-3300012919-55.fna|3300012919.a:Ga0160422_10000037_10	4QEEZ	Virus	S		41.2	1.2e-11	NA	NA	NA	NA
GVMAG-S-3300012919-55.fna|3300012919.a:Ga0160422_10000037_11	KOG0990	Eukarya	L	DNA replication	175.4	3.4e-52	PF00004	ATPase family associated with various cellular activities (AAA)	53.9	3.9e-15
GVMAG-S-3300012919-55.fna|3300012919.a:Ga0160422_10000037_12	4QCQY	Virus	K	Transcription factor TFIID (or TATA-binding protein TBP)	39	7.5e-11	PF00352	Transcription factor TFIID (or TATA-binding protein, TBP)	27.9	2.5e-07
GVMAG-S-3300012919-55.fna|3300012919.a:Ga0160422_10000037_14	2T9W7	Eukarya	O	Mannosyltransferase putative	18.6	6.9e-05	NA	NA	NA	NA
GVMAG-S-3300012919-55.fna|3300012919.a:Ga0160422_10000037_16	4QCH6	Virus	S	telomere maintenance	300.7	1.9e-90	PF05970	PIF1-like helicase	144.2	8.7e-43
GVMAG-S-3300012919-55.fna|3300012919.a:Ga0160422_10000037_17	3287R	Bacteria	S	unknown	20.3	8.3e-05	PF15171	Neuropeptide secretory protein family, NPQ, spexin	17.2	0.00069
GVMAG-S-3300012919-55.fna|3300012919.a:Ga0160422_10000037_19	2ZCBD	Bacteria	S	unknown	41.4	2e-11	NA	NA	NA	NA
GVMAG-S-3300012919-55.fna|3300012919.a:Ga0160422_10000037_2	KOG3398	Eukarya	K	sequence-specific DNA binding	92.4	5.6e-27	PF01381	Helix-turn-helix	44.5	2e-12
GVMAG-S-3300012919-55.fna|3300012919.a:Ga0160422_10000037_21	arCOG00272	Archaea	EG	of the drug metabolite transporter (DMT) superfamily	20.2	4.7e-05	PF06800	Sugar transport protein	17.8	0.00028
GVMAG-S-3300012919-55.fna|3300012919.a:Ga0160422_10000037_22	KOG2355	Eukarya	L	ATPase activity	284.2	4.4e-85	PF00005	ABC transporter	56.9	4.9e-16
GVMAG-S-3300012919-55.fna|3300012919.a:Ga0160422_10000037_23	KOG0100	Eukarya	O	ATP binding	794.1	1.9e-239	PF00012	Hsp70 protein	815.3	4e-246
GVMAG-S-3300012919-55.fna|3300012919.a:Ga0160422_10000037_24	2RKAZ	Eukarya	S	Prolyl 4-hydroxylase alpha subunit homologues.	47.8	1.8e-13	PF13640	2OG-Fe(II) oxygenase superfamily	28.6	3.2e-07
GVMAG-S-3300012919-55.fna|3300012919.a:Ga0160422_10000037_25	KOG0712	Eukarya	O	heat shock protein binding	159.9	1.6e-47	PF00226	DnaJ domain	86.5	1.6e-25
GVMAG-S-3300012919-55.fna|3300012919.a:Ga0160422_10000037_26	arCOG00469	Archaea	L	Part of the RFC clamp loader complex which loads the PCNA sliding clamp onto DNA	37	2.7e-10	PF00004	ATPase family associated with various cellular activities (AAA)	19.6	0.00015
GVMAG-S-3300012919-55.fna|3300012919.a:Ga0160422_10000037_29	KOG0724	Eukarya	K	DNA binding	19.1	0.00011	PF00226	DnaJ domain	17.9	0.00041
GVMAG-S-3300012919-55.fna|3300012919.a:Ga0160422_10000037_3	KOG1105	Eukarya	K	transcription DNA-templated	108.7	3.4e-32	PF01096	Transcription factor S-II (TFIIS)	68.4	5.6e-20
GVMAG-S-3300012919-55.fna|3300012919.a:Ga0160422_10000037_30	KOG0907	Eukarya	CO	cell redox homeostasis	32.3	1.3e-09	PF00085	Thioredoxin	35.4	1.3e-09
GVMAG-S-3300012919-55.fna|3300012919.a:Ga0160422_10000037_31	30C2C	Bacteria	S	unknown	33.3	6.4e-09	PF10269	Transmembrane Fragile-X-F protein	18.1	0.00028
GVMAG-S-3300012919-55.fna|3300012919.a:Ga0160422_10000037_32	KOG2045	Eukarya	ADL	5'-3' exonuclease activity	249.2	1.3e-74	PF03159	XRN 5'-3' exonuclease N-terminus	139.1	2.5e-41
GVMAG-S-3300012919-55.fna|3300012919.a:Ga0160422_10000037_33	30MSB	Bacteria	S	unknown	16.1	0.00084	NA	NA	NA	NA
GVMAG-S-3300012919-55.fna|3300012919.a:Ga0160422_10000037_34	4QB94	Virus	S	Erv1 / Alr family	83.9	1.6e-24	PF04777	Erv1 / Alr family	53.1	4.7e-15
GVMAG-S-3300012919-55.fna|3300012919.a:Ga0160422_10000037_35	NA	NA	NA	NA	NA	NA	PF11789	Zinc-finger of the MIZ type in Nse subunit	18.7	0.0002
GVMAG-S-3300012919-55.fna|3300012919.a:Ga0160422_10000037_36	324EB	Bacteria	S	unknown	20.4	3e-05	PF19064	Family of unknown function (DUF5760)	68	9.7e-20
GVMAG-S-3300012919-55.fna|3300012919.a:Ga0160422_10000037_37	2QTI5	Eukarya	S	Subunit CCDC53 of WASH complex	49	4.6e-14	PF10152	Subunit CCDC53 of WASH complex	48.7	1.7e-13
GVMAG-S-3300012919-55.fna|3300012919.a:Ga0160422_10000037_38	32SEF	Bacteria	S	YcxB-like protein	16.5	0.00084	NA	NA	NA	NA
GVMAG-S-3300012919-55.fna|3300012919.a:Ga0160422_10000037_4	2ZZZM	Bacteria	S	unknown	16.9	0.00082	NA	NA	NA	NA
GVMAG-S-3300012919-55.fna|3300012919.a:Ga0160422_10000037_41	KOG0595	Eukarya	T	protein serine/threonine kinase activity	86	9e-26	PF00069	Protein kinase domain	79	5.6e-23
GVMAG-S-3300012919-55.fna|3300012919.a:Ga0160422_10000037_42	2QUFK	Eukarya	S	unknown	19.2	1.8e-05	NA	NA	NA	NA
GVMAG-S-3300012919-55.fna|3300012919.a:Ga0160422_10000037_45	NA	NA	NA	NA	NA	NA	PF12150	Cytosolic motility protein	16.1	0.00086
GVMAG-S-3300012919-55.fna|3300012919.a:Ga0160422_10000037_46	KOG3070	Eukarya	K	DNA binding	39.3	5.6e-11	PF00313	'Cold-shock' DNA-binding domain	42	9.9e-12
GVMAG-S-3300012919-55.fna|3300012919.a:Ga0160422_10000037_47	2QZ63	Eukarya	S	Phytanoyl-CoA dioxygenase (PhyH)	169	2.3e-50	PF05721	Phytanoyl-CoA dioxygenase (PhyH)	27.5	5.2e-07
GVMAG-S-3300012919-55.fna|3300012919.a:Ga0160422_10000037_48	31N8S	Bacteria	S	unknown	16.6	0.00085	PF17834	Beta-sandwich domain in beta galactosidase	20.2	6.9e-05
GVMAG-S-3300012919-55.fna|3300012919.a:Ga0160422_10000037_49	COG4095	Bacteria	S	Psort location CytoplasmicMembrane score	26.4	2.6e-07	NA	NA	NA	NA
GVMAG-S-3300012919-55.fna|3300012919.a:Ga0160422_10000037_5	33K54	Bacteria	S	unknown	19.2	3.6e-05	NA	NA	NA	NA
GVMAG-S-3300012919-55.fna|3300012919.a:Ga0160422_10000037_50	2T0RF	Eukarya	S	unknown	18.4	0.00014	NA	NA	NA	NA
GVMAG-S-3300012919-55.fna|3300012919.a:Ga0160422_10000037_51	2ZUYV	Bacteria	S	Sulfotransferase domain	46.9	2.8e-13	PF00685	Sulfotransferase domain	26.5	6.4e-07
GVMAG-S-3300012919-55.fna|3300012919.a:Ga0160422_10000037_53	4QAKR	Virus	S	protein serine/threonine kinase activity	57.6	1.5e-16	PF03109	ABC1 atypical kinase-like domain	35.3	1e-09
GVMAG-S-3300012919-55.fna|3300012919.a:Ga0160422_10000037_54	33BZX	Bacteria	S	unknown	19.4	8.2e-05	NA	NA	NA	NA
GVMAG-S-3300012919-55.fna|3300012919.a:Ga0160422_10000037_55	KOG1163	Eukarya	H	peptidyl-serine phosphorylation	143.9	1.1e-42	PF00069	Protein kinase domain	97.7	1.1e-28
GVMAG-S-3300012919-55.fna|3300012919.a:Ga0160422_10000037_56	KOG0947	Eukarya	L	nuclear-transcribed mRNA catabolic process 3'-5' exonucleolytic nonsense-mediated decay	545.9	3.6e-164	PF00270	DEAD/DEAH box helicase	69.4	5.1e-20
GVMAG-S-3300012919-55.fna|3300012919.a:Ga0160422_10000037_58	KOG0817	Eukarya	I	fatty-acyl-CoA binding	106.7	1.8e-31	PF00887	Acyl CoA binding protein	80.6	1.4e-23
GVMAG-S-3300012919-55.fna|3300012919.a:Ga0160422_10000037_59	2RXNC	Eukarya	S	microtubule cytoskeleton organization involved in homologous chromosome segregation	18.7	0.00011	NA	NA	NA	NA
GVMAG-S-3300012919-55.fna|3300012919.a:Ga0160422_10000037_6	33IJZ	Bacteria	S	unknown	20.1	5.5e-05	PF17561	Type VI secretion system, TssO	17.9	0.00043
GVMAG-S-3300012919-55.fna|3300012919.a:Ga0160422_10000037_64	4QAR1	Virus	S	ATPase activity	34.3	3.1e-09	PF00004	ATPase family associated with various cellular activities (AAA)	31.3	3.8e-08
GVMAG-S-3300012919-55.fna|3300012919.a:Ga0160422_10000037_65	2QS5I	Eukarya	S	SCF-dependent proteasomal ubiquitin-dependent protein catabolic process	16.2	0.00048	NA	NA	NA	NA
GVMAG-S-3300012919-55.fna|3300012919.a:Ga0160422_10000037_66	2QRBT	Eukarya	S	brambleberry-like	19.2	5.2e-05	NA	NA	NA	NA
GVMAG-S-3300012919-55.fna|3300012919.a:Ga0160422_10000037_68	2SMBJ	Eukarya	S	unknown	16.6	0.00051	NA	NA	NA	NA
GVMAG-S-3300012919-55.fna|3300012919.a:Ga0160422_10000037_7	34782	Bacteria	S	unknown	20.6	5.9e-05	NA	NA	NA	NA
GVMAG-S-3300012919-55.fna|3300012919.a:Ga0160422_10000037_70	2S2UE	Eukarya	S	unknown	43.5	1.3e-12	PF14279	HNH endonuclease	27.9	2.6e-07
GVMAG-S-3300012919-55.fna|3300012919.a:Ga0160422_10000037_71	COG3392	Bacteria	L	D12 class N6 adenine-specific DNA methyltransferase	264.5	3.7e-79	PF02086	D12 class N6 adenine-specific DNA methyltransferase	72.1	8.8e-21
GVMAG-S-3300012919-55.fna|3300012919.a:Ga0160422_10000037_72	2ZJY7	Bacteria	S	Protein of unknown function (DUF1093)	16.5	0.00091	NA	NA	NA	NA
GVMAG-S-3300012919-55.fna|3300012919.a:Ga0160422_10000037_74	30MUF	Bacteria	S	unknown	18.8	0.00024	NA	NA	NA	NA
GVMAG-S-3300012919-55.fna|3300012919.a:Ga0160422_10000037_76	33MI1	Bacteria	S	unknown	27.5	4e-07	PF03648	Glycosyl hydrolase family 67 N-terminus	17.2	0.00076
GVMAG-S-3300012919-55.fna|3300012919.a:Ga0160422_10000037_77	30EA5	Bacteria	S	Nuclease-related domain	19.4	9.9e-05	NA	NA	NA	NA
GVMAG-S-3300012919-55.fna|3300012919.a:Ga0160422_10000037_78	2SAYW	Eukarya	GM	NAD(P)H-binding	21.2	2.2e-05	NA	NA	NA	NA
GVMAG-S-3300012919-55.fna|3300012919.a:Ga0160422_10000037_79	31VY4	Bacteria	S	unknown	16.9	0.00084	NA	NA	NA	NA
GVMAG-S-3300012919-55.fna|3300012919.a:Ga0160422_10000037_8	2Z7YU	Bacteria	S	Putative MetA-pathway of phenol degradation	17.7	0.00019	NA	NA	NA	NA
GVMAG-S-3300012919-55.fna|3300012919.a:Ga0160422_10000037_81	345VF	Bacteria	S	unknown	17.8	0.00044	NA	NA	NA	NA
GVMAG-S-3300012919-55.fna|3300012919.a:Ga0160422_10000037_83	3391R	Bacteria	S	unknown	18.6	0.00019	NA	NA	NA	NA
GVMAG-S-3300012919-55.fna|3300012919.a:Ga0160422_10000092_1	4QFC0	Virus	S		20.2	4.5e-05	NA	NA	NA	NA
GVMAG-S-3300012919-55.fna|3300012919.a:Ga0160422_10000092_10	KOG3773	Eukarya	S	triglyceride catabolic process	73	1.9e-21	PF01734	Patatin-like phospholipase	35.4	1.9e-09
GVMAG-S-3300012919-55.fna|3300012919.a:Ga0160422_10000092_12	COG1022	Bacteria	I	Amp-dependent synthetase and ligase	320.6	2.3e-96	PF00501	AMP-binding enzyme	237.7	2.8e-71
GVMAG-S-3300012919-55.fna|3300012919.a:Ga0160422_10000092_13	KOG0137	Eukarya	I	long-chain-acyl-CoA dehydrogenase activity	182.4	3.2e-54	PF02771	Acyl-CoA dehydrogenase, N-terminal domain	54.1	3.5e-15
GVMAG-S-3300012919-55.fna|3300012919.a:Ga0160422_10000092_14	KOG1203	Eukarya	GM	divinyl chlorophyllide a 8-vinyl-reductase activity	25.8	1e-06	PF13460	NAD(P)H-binding	22.9	1e-05
GVMAG-S-3300012919-55.fna|3300012919.a:Ga0160422_10000092_16	31QUM	Bacteria	S	Protein of unknown function (DUF1240)	19.5	0.00013	NA	NA	NA	NA
GVMAG-S-3300012919-55.fna|3300012919.a:Ga0160422_10000092_17	COG4951	Bacteria	L	DNA primase small subunit	197.6	4.9e-59	PF04851	Type III restriction enzyme, res subunit	85.7	5.8e-25
GVMAG-S-3300012919-55.fna|3300012919.a:Ga0160422_10000092_18	KOG1669	Eukarya	J	translation initiation factor activity	78.2	1.3e-22	PF01652	Eukaryotic initiation factor 4E	87.5	1.2e-25
GVMAG-S-3300012919-55.fna|3300012919.a:Ga0160422_10000092_19	31W5D	Bacteria	S	Ycf66 protein N-terminus	17.5	0.00063	NA	NA	NA	NA
GVMAG-S-3300012919-55.fna|3300012919.a:Ga0160422_10000092_2	2Z9PH	Bacteria	S	unknown	16.3	0.00073	NA	NA	NA	NA
GVMAG-S-3300012919-55.fna|3300012919.a:Ga0160422_10000092_20	2ZD9I	Bacteria	S	unknown	20.5	6.4e-05	NA	NA	NA	NA
GVMAG-S-3300012919-55.fna|3300012919.a:Ga0160422_10000092_22	30IGF	Bacteria	S	NTF2 fold immunity protein	17.2	0.00066	NA	NA	NA	NA
GVMAG-S-3300012919-55.fna|3300012919.a:Ga0160422_10000092_23	KOG3674	Eukarya	S	cap2 mRNA methylation	172.8	1.8e-51	PF01728	FtsJ-like methyltransferase	99.3	4.3e-29
GVMAG-S-3300012919-55.fna|3300012919.a:Ga0160422_10000092_24	4QEST	Virus	A	mRNA capping enzyme	263	8.9e-79	PF03291	mRNA capping enzyme	102.3	4.3e-30
GVMAG-S-3300012919-55.fna|3300012919.a:Ga0160422_10000092_25	2Z8GY	Bacteria	S	Psort location Cytoplasmic score	17	0.00078	NA	NA	NA	NA
GVMAG-S-3300012919-55.fna|3300012919.a:Ga0160422_10000092_26	2QRKS	Eukarya	K	GRAS domain family	17.3	0.00026	PF17035	Bromodomain extra-terminal - transcription regulation	16.7	0.00098
GVMAG-S-3300012919-55.fna|3300012919.a:Ga0160422_10000092_27	4QBZZ	Virus	K	SHS2 domain found in N terminus of Rpb7p/Rpc25p/MJ0397	24.2	3.6e-06	NA	NA	NA	NA
GVMAG-S-3300012919-55.fna|3300012919.a:Ga0160422_10000092_28	4QB5I	Virus	S	N-methyltransferase activity	119.3	2.9e-35	PF00176	SNF2-related domain	34.3	1.9e-09
GVMAG-S-3300012919-55.fna|3300012919.a:Ga0160422_10000092_29	4QAQH	Virus	S	phosphatase activity	77	3.5e-22	PF00293	NUDIX domain	43.1	6.3e-12
GVMAG-S-3300012919-55.fna|3300012919.a:Ga0160422_10000092_3	4QCXA	Virus	S	transferase activity	82.8	3.9e-24	PF19026	HYPK UBA domain	74.9	3.7e-22
GVMAG-S-3300012919-55.fna|3300012919.a:Ga0160422_10000092_30	arCOG06623	Archaea	S	unknown	17.6	0.00046	PF16953	Protein-only RNase P	18.9	0.00014
GVMAG-S-3300012919-55.fna|3300012919.a:Ga0160422_10000092_31	arCOG03898	Archaea	V	COG1403 Restriction endonuclease	29.5	6.8e-08	PF01844	HNH endonuclease	38.2	1.9e-10
GVMAG-S-3300012919-55.fna|3300012919.a:Ga0160422_10000092_32	2SDCZ	Eukarya	S	unknown	20.2	6.4e-05	PF13385	Concanavalin A-like lectin/glucanases superfamily	29.8	8.9e-08
GVMAG-S-3300012919-55.fna|3300012919.a:Ga0160422_10000092_33	331ER	Bacteria	S	Domain of unknown function (DUF1735)	29.5	6.2e-08	PF13385	Concanavalin A-like lectin/glucanases superfamily	37.5	3.7e-10
GVMAG-S-3300012919-55.fna|3300012919.a:Ga0160422_10000092_34	2S5RP	Eukarya	S	unknown	33.5	3.2e-09	PF13385	Concanavalin A-like lectin/glucanases superfamily	31.1	3.5e-08
GVMAG-S-3300012919-55.fna|3300012919.a:Ga0160422_10000092_35	4QDVA	Virus	S	TBP-class protein binding	164	7.7e-49	PF00382	Transcription factor TFIIB repeat	75.3	4.5e-22
GVMAG-S-3300012919-55.fna|3300012919.a:Ga0160422_10000092_36	2T1UD	Eukarya	S	unknown	34.5	7.3e-10	NA	NA	NA	NA
GVMAG-S-3300012919-55.fna|3300012919.a:Ga0160422_10000092_4	COG1373	Bacteria	S	ATPase (AAA superfamily	27.2	5.2e-07	PF13173	AAA domain	28.5	2e-07
GVMAG-S-3300012919-55.fna|3300012919.a:Ga0160422_10000092_5	2TI3Y	Eukarya	S	CC domain	21.3	3.3e-05	NA	NA	NA	NA
GVMAG-S-3300012919-55.fna|3300012919.a:Ga0160422_10000092_6	4QHA4	Virus	S		71.8	1.5e-20	PF19065	Family of unknown function (DUF5761)	63.6	1.8e-18
GVMAG-S-3300012919-55.fna|3300012919.a:Ga0160422_10000092_7	KOG0355	Eukarya	L	DNA topoisomerase type II (ATP-hydrolyzing) activity	1199.8	0	PF00521	DNA gyrase/topoisomerase IV, subunit A	380.7	1.4e-114
GVMAG-S-3300012919-55.fna|3300012919.a:Ga0160422_10000092_8	COG5164	Bacteria	K	cell wall organization	260.6	9.5e-79	PF16403	Domain of unknown function (DUF5011)	239	3.9e-73
GVMAG-S-3300012919-55.fna|3300012919.a:Ga0160422_10000092_9	NA	NA	NA	NA	NA	NA	PF19060	DVNP family	72.3	5.3e-21
GVMAG-S-3300012919-55.fna|3300012919.a:Ga0160422_10000104_1	COG0316	Bacteria	S	Belongs to the HesB IscA family	67.8	1.8e-19	PF01521	Iron-sulphur cluster biosynthesis	31.9	1.9e-08
GVMAG-S-3300012919-55.fna|3300012919.a:Ga0160422_10000104_11	2ZJA4	Bacteria	S	unknown	18	0.00046	NA	NA	NA	NA
GVMAG-S-3300012919-55.fna|3300012919.a:Ga0160422_10000104_12	KOG4430	Eukarya	S	DNA topoisomerase binding	56.5	4.7e-16	PF13639	Ring finger domain	39	1.2e-10
GVMAG-S-3300012919-55.fna|3300012919.a:Ga0160422_10000104_13	2RZ16	Eukarya	S	Methyltransferase FkbM domain	141.7	5.9e-42	PF05050	Methyltransferase FkbM domain	44.1	3.7e-12
GVMAG-S-3300012919-55.fna|3300012919.a:Ga0160422_10000104_14	4QBUQ	Virus	S	DNA modification	334.7	1.8e-100	PF07669	Eco57I restriction-modification methylase	51.3	2.2e-14
GVMAG-S-3300012919-55.fna|3300012919.a:Ga0160422_10000104_15	2SEZG	Eukarya	S	unknown	28.5	2e-07	NA	NA	NA	NA
GVMAG-S-3300012919-55.fna|3300012919.a:Ga0160422_10000104_16	arCOG05022	Archaea	S	Sugar efflux transporter for intercellular exchange	49.9	4.2e-14	PF04193	PQ loop repeat	23.1	7.5e-06
GVMAG-S-3300012919-55.fna|3300012919.a:Ga0160422_10000104_17	33WJ1	Bacteria	S	SnoaL-like domain	19.2	0.00011	NA	NA	NA	NA
GVMAG-S-3300012919-55.fna|3300012919.a:Ga0160422_10000104_18	KOG2965	Eukarya	E	arginase activity	193.4	5.7e-58	PF00491	Arginase family	158.8	3.1e-47
GVMAG-S-3300012919-55.fna|3300012919.a:Ga0160422_10000104_19	2RYUS	Eukarya	S	unknown	151.5	3.9e-45	PF03749	Sugar fermentation stimulation protein RE domain	82.5	3.6e-24
GVMAG-S-3300012919-55.fna|3300012919.a:Ga0160422_10000104_2	309UZ	Bacteria	S	Protein of unknown function (DUF3232)	16.1	0.00098	PF07165	Protein of unknown function (DUF1397)	17.2	0.00039
GVMAG-S-3300012919-55.fna|3300012919.a:Ga0160422_10000104_20	KOG4503	Eukarya	S	nuclear envelope organization	24.8	2.5e-06	NA	NA	NA	NA
GVMAG-S-3300012919-55.fna|3300012919.a:Ga0160422_10000104_21	33WZ7	Bacteria	S	unknown	20.4	8.1e-05	PF13315	Protein of unknown function (DUF4085)	26.2	8.7e-07
GVMAG-S-3300012919-55.fna|3300012919.a:Ga0160422_10000104_22	COG5524	Bacteria	S	PFAM Rhodopsin	42	8e-12	PF01036	Bacteriorhodopsin-like protein	38.7	1.2e-10
GVMAG-S-3300012919-55.fna|3300012919.a:Ga0160422_10000104_23	KOG1542	Eukarya	O	Belongs to the peptidase C1 family	322.3	1.3e-96	PF00112	Papain family cysteine protease	256.6	4.1e-77
GVMAG-S-3300012919-55.fna|3300012919.a:Ga0160422_10000104_25	KOG3773	Eukarya	S	triglyceride catabolic process	71.2	6.3e-21	PF07700	Haem-NO-binding	17	0.00068
GVMAG-S-3300012919-55.fna|3300012919.a:Ga0160422_10000104_27	KOG0317	Eukarya	O	peroxisome-chloroplast membrane tethering	17.7	0.00023	NA	NA	NA	NA
GVMAG-S-3300012919-55.fna|3300012919.a:Ga0160422_10000104_29	33NH6	Bacteria	S	unknown	18.7	0.00024	NA	NA	NA	NA
GVMAG-S-3300012919-55.fna|3300012919.a:Ga0160422_10000104_31	2SJ66	Eukarya	S	unknown	19.4	7.1e-05	PF18904	Domain of unknown function (DUF5660)	19.5	0.00015
GVMAG-S-3300012919-55.fna|3300012919.a:Ga0160422_10000104_33	309XE	Bacteria	S	Protein of unknown function (DUF1097)	16.7	0.00085	NA	NA	NA	NA
GVMAG-S-3300012919-55.fna|3300012919.a:Ga0160422_10000104_34	2ZNXN	Bacteria	S	Alternative locus ID	99.6	2.1e-29	PF06868	Protein of unknown function (DUF1257)	63.5	2.9e-18
GVMAG-S-3300012919-55.fna|3300012919.a:Ga0160422_10000104_35	arCOG02846	Archaea	O	ATP binding to DnaK triggers the release of the substrate protein thus completing the reaction cycle. Several rounds of ATP-dependent interactions between DnaJ DnaK and GrpE are required for fully efficient folding. Also involved in the DNA replication of plasmids through activation of initiation proteins	91.5	1.1e-26	PF00226	DnaJ domain	81.6	5.1e-24
GVMAG-S-3300012919-55.fna|3300012919.a:Ga0160422_10000104_36	2N591	Archaea	S	Possible plasma membrane-binding motif in junctophilins PIP-5-kinases and protein kinases.	91.6	9e-27	PF02493	MORN repeat	77.5	3.7e-23
GVMAG-S-3300012919-55.fna|3300012919.a:Ga0160422_10000104_38	2ZSXX	Bacteria	S	the current gene model (or a revised gene model) may contain a premature stop	20.8	5.3e-05	NA	NA	NA	NA
GVMAG-S-3300012919-55.fna|3300012919.a:Ga0160422_10000104_39	COG1049	Bacteria	C	propionate catabolic process 2-methylcitrate cycle	1325.7	0	PF06434	Aconitate hydratase 2 N-terminus	265.5	4.5e-80
GVMAG-S-3300012919-55.fna|3300012919.a:Ga0160422_10000104_4	COG0740	Bacteria	OU	serine-type endopeptidase activity	107.4	2e-31	PF00574	Clp protease	100.9	1.2e-29
GVMAG-S-3300012919-55.fna|3300012919.a:Ga0160422_10000104_40	2S11G	Eukarya	S	unknown	26	9.6e-07	PF16265	Domain of unknown function (DUF4918)	19.7	7.8e-05
GVMAG-S-3300012919-55.fna|3300012919.a:Ga0160422_10000104_41	2SD8J	Eukarya	S	Forkhead associated domain	17.3	0.00027	PF02138	Beige/BEACH domain	16.7	0.00057
GVMAG-S-3300012919-55.fna|3300012919.a:Ga0160422_10000104_43	2S8GN	Eukarya	S	Protein of unknown function (DUF563)	114.6	3.7e-34	PF04577	Glycosyltransferase 61	52.7	7e-15
GVMAG-S-3300012919-55.fna|3300012919.a:Ga0160422_10000104_44	KOG2433	Eukarya	S	UFM1 hydrolase activity	37.4	2.9e-10	PF07910	Peptidase family C78	33.4	4.6e-09
GVMAG-S-3300012919-55.fna|3300012919.a:Ga0160422_10000104_45	32Q1A	Bacteria	S	unknown	16.2	0.00059	NA	NA	NA	NA
GVMAG-S-3300012919-55.fna|3300012919.a:Ga0160422_10000104_49	2STRS	Eukarya	S	unknown	205.1	2.8e-61	PF19071	Family of unknown function (DUF5767)	125.3	1.2e-37
GVMAG-S-3300012919-55.fna|3300012919.a:Ga0160422_10000104_5	KOG3005	Eukarya	L	5'-flap endonuclease activity	96.8	2e-28	PF01541	GIY-YIG catalytic domain	54.7	1.4e-15
GVMAG-S-3300012919-55.fna|3300012919.a:Ga0160422_10000104_50	4QH5V	Virus	S		63.7	2.8e-18	PF09159	Mitochondrial resolvase Ydc2 / RNA splicing MRS1	37.6	3.2e-10
GVMAG-S-3300012919-55.fna|3300012919.a:Ga0160422_10000104_51	307M4	Bacteria	S	unknown	17.7	0.00027	NA	NA	NA	NA
GVMAG-S-3300012919-55.fna|3300012919.a:Ga0160422_10000104_52	2RHIQ	Eukarya	S	FNIP Repeat	30.4	1.5e-08	PF11067	Protein of unknown function (DUF2868)	21.1	2.6e-05
GVMAG-S-3300012919-55.fna|3300012919.a:Ga0160422_10000104_53	COG0249	Bacteria	L	that it carries out the mismatch recognition step. This protein has a weak ATPase activity	109.1	2.2e-32	PF00488	MutS domain V	71.3	1.6e-20
GVMAG-S-3300012919-55.fna|3300012919.a:Ga0160422_10000104_54	336A3	Bacteria	S	unknown	17.5	0.00069	NA	NA	NA	NA
GVMAG-S-3300012919-55.fna|3300012919.a:Ga0160422_10000104_55	2SNHK	Eukarya	S	unknown	25.6	9.6e-07	NA	NA	NA	NA
GVMAG-S-3300012919-55.fna|3300012919.a:Ga0160422_10000104_56	KOG1238	Eukarya	E	flavin adenine dinucleotide binding	99.4	2.6e-29	PF00732	GMC oxidoreductase	43.7	3.6e-12
GVMAG-S-3300012919-55.fna|3300012919.a:Ga0160422_10000104_7	KOG4473	Eukarya	A	cellular manganese ion homeostasis	83.1	2.8e-24	PF01988	VIT family	81.5	1.2e-23
GVMAG-S-3300012919-55.fna|3300012919.a:Ga0160422_10000104_9	4QAW0	Virus	S	Deoxynucleoside kinase	166.8	1.1e-49	PF01712	Deoxynucleoside kinase	140.4	1.1e-41
GVMAG-S-3300012919-55.fna|3300012919.a:Ga0160422_10000117_10	3015I	Bacteria	S	Protein of unknown function (DUF1761)	16.8	0.00088	NA	NA	NA	NA
GVMAG-S-3300012919-55.fna|3300012919.a:Ga0160422_10000117_11	COG0235	Bacteria	G	Class ii aldolase	87.1	2.8e-25	PF00596	Class II Aldolase and Adducin N-terminal domain	77	2.6e-22
GVMAG-S-3300012919-55.fna|3300012919.a:Ga0160422_10000117_12	COG4642	Bacteria	S	MORN repeat	189.4	1.2e-56	PF02493	MORN repeat	128	3.3e-39
GVMAG-S-3300012919-55.fna|3300012919.a:Ga0160422_10000117_13	NA	NA	NA	NA	NA	NA	PF12491	Apolipoprotein B100 C terminal	19.2	0.00013
GVMAG-S-3300012919-55.fna|3300012919.a:Ga0160422_10000117_14	4QASH	Virus	S	Poxvirus A32 protein	261	2e-78	PF04665	Poxvirus A32 protein	27.4	3.3e-07
GVMAG-S-3300012919-55.fna|3300012919.a:Ga0160422_10000117_15	4QFJ0	Virus	S	protein serine/threonine kinase activity	41.5	9.8e-12	NA	NA	NA	NA
GVMAG-S-3300012919-55.fna|3300012919.a:Ga0160422_10000117_17	2ZR85	Bacteria	S	unknown	16.3	0.00086	NA	NA	NA	NA
GVMAG-S-3300012919-55.fna|3300012919.a:Ga0160422_10000117_18	30DEK	Bacteria	S	Domain of unknown function (DUF4083)	18.8	0.00017	NA	NA	NA	NA
GVMAG-S-3300012919-55.fna|3300012919.a:Ga0160422_10000117_19	4QHNW	Virus	S		139	3.5e-41	PF19068	Family of unknown function (DUF5764)	154	3.2e-46
GVMAG-S-3300012919-55.fna|3300012919.a:Ga0160422_10000117_20	KOG0990	Eukarya	L	DNA replication	93.3	2.7e-27	PF13177	DNA polymerase III, delta subunit	41.1	2.9e-11
GVMAG-S-3300012919-55.fna|3300012919.a:Ga0160422_10000117_22	NA	NA	NA	NA	NA	NA	PF19251	Family of unknown function (DUF5899)	19.3	0.00016
GVMAG-S-3300012919-55.fna|3300012919.a:Ga0160422_10000117_24	4QDCD	Virus	S		16.9	0.00082	NA	NA	NA	NA
GVMAG-S-3300012919-55.fna|3300012919.a:Ga0160422_10000117_26	4QF41	Virus	S		85.3	5.8e-25	PF19066	Family of unknown function (DUF5762)	67.8	8e-20
GVMAG-S-3300012919-55.fna|3300012919.a:Ga0160422_10000117_27	arCOG01259	Archaea	IQ	COG1028 Dehydrogenases with different specificities (related to short-chain alcohol dehydrogenases)	16.3	0.00066	PF13561	Enoyl-(Acyl carrier protein) reductase	17.9	0.00029
GVMAG-S-3300012919-55.fna|3300012919.a:Ga0160422_10000117_28	2RIFG	Eukarya	S	unknown	17.4	0.00061	NA	NA	NA	NA
GVMAG-S-3300012919-55.fna|3300012919.a:Ga0160422_10000117_3	2S1YV	Eukarya	F	dUTPase	76.9	2.5e-22	PF00692	dUTPase	42.3	8.6e-12
GVMAG-S-3300012919-55.fna|3300012919.a:Ga0160422_10000117_30	4QFQK	Virus	S	RNA polymerase Rpb3/Rpb11 dimerisation domain	66.6	2.8e-19	PF01193	RNA polymerase Rpb3/Rpb11 dimerisation domain	34.1	2.9e-09
GVMAG-S-3300012919-55.fna|3300012919.a:Ga0160422_10000117_31	2QT6K	Eukarya	S	meiotic spindle midzone assembly	20.4	3.3e-06	NA	NA	NA	NA
GVMAG-S-3300012919-55.fna|3300012919.a:Ga0160422_10000117_32	3270G	Bacteria	S	Ion channel	19	0.00017	NA	NA	NA	NA
GVMAG-S-3300012919-55.fna|3300012919.a:Ga0160422_10000117_34	33CAQ	Bacteria	S	Psort location CytoplasmicMembrane score	21.7	2.6e-05	PF19904	Domain of unknown function (DUF6377)	16.8	0.0006
GVMAG-S-3300012919-55.fna|3300012919.a:Ga0160422_10000117_36	KOG4157	Eukarya	S	protein xylosyltransferase activity	61.5	9.5e-18	PF01822	WSC domain	41.5	1.8e-11
GVMAG-S-3300012919-55.fna|3300012919.a:Ga0160422_10000117_37	KOG4157	Eukarya	S	protein xylosyltransferase activity	99.1	3.9e-29	PF01822	WSC domain	60.4	2.3e-17
GVMAG-S-3300012919-55.fna|3300012919.a:Ga0160422_10000117_39	346G8	Bacteria	S	unknown	18.8	0.00025	NA	NA	NA	NA
GVMAG-S-3300012919-55.fna|3300012919.a:Ga0160422_10000117_4	4QBHR	Virus	S	Thymidine kinase	103	2.4e-30	PF00265	Thymidine kinase	91.2	1.1e-26
GVMAG-S-3300012919-55.fna|3300012919.a:Ga0160422_10000117_40	2ZCHH	Bacteria	S	unknown	18.7	0.00016	NA	NA	NA	NA
GVMAG-S-3300012919-55.fna|3300012919.a:Ga0160422_10000117_41	COG2131	Bacteria	F	deaminase	153.1	2e-45	PF00383	Cytidine and deoxycytidylate deaminase zinc-binding region	93.5	9.6e-28
GVMAG-S-3300012919-55.fna|3300012919.a:Ga0160422_10000117_42	4QH60	Virus	A	polynucleotide adenylyltransferase activity	103.8	1.3e-30	PF19244	Poly(A) polymerase catalytic subunit	135.6	1.8e-40
GVMAG-S-3300012919-55.fna|3300012919.a:Ga0160422_10000117_43	KOG1264	Eukarya	Z	phosphatidylinositol phospholipase C activity	18.6	8.2e-05	PF00387	Phosphatidylinositol-specific phospholipase C, Y domain	24.4	4.5e-06
GVMAG-S-3300012919-55.fna|3300012919.a:Ga0160422_10000117_44	4QAX7	Virus	S	Large eukaryotic DNA virus major capsid protein	216.3	1e-64	PF16903	Major capsid protein N-terminus	75.7	6.1e-22
GVMAG-S-3300012919-55.fna|3300012919.a:Ga0160422_10000117_45	2QZ36	Eukarya	S	unknown	17.2	0.00074	NA	NA	NA	NA
GVMAG-S-3300012919-55.fna|3300012919.a:Ga0160422_10000117_46	32ZQI	Bacteria	S	unknown	20.2	7e-05	NA	NA	NA	NA
GVMAG-S-3300012919-55.fna|3300012919.a:Ga0160422_10000117_5	2QPP7	Eukarya	E	3-deoxy-7-phosphoheptulonate synthase activity	542.1	3.4e-163	PF01474	Class-II DAHP synthetase family	508.2	2.2e-153
GVMAG-S-3300012919-55.fna|3300012919.a:Ga0160422_10000117_6	33A1U	Bacteria	S	UPF0344 protein	18.5	0.00029	NA	NA	NA	NA
GVMAG-S-3300012919-55.fna|3300012919.a:Ga0160422_10000117_7	4QE5W	Virus	S	nuclease activity	49	7.2e-14	PF12705	PD-(D/E)XK nuclease superfamily	20.5	5.8e-05
GVMAG-S-3300012919-55.fna|3300012919.a:Ga0160422_10000117_8	3313J	Bacteria	S	unknown	70.5	1.9e-20	NA	NA	NA	NA
GVMAG-S-3300012919-55.fna|3300012919.a:Ga0160422_10000117_9	2SE9K	Eukarya	S	unknown	23	5.1e-06	PF02389	Cornifin (SPRR) family	20.4	7.5e-05
GVMAG-S-3300012919-55.fna|3300012919.a:Ga0160422_10000136_1	2RHN7	Eukarya	S	unknown	24.5	1.3e-06	PF13833	EF-hand domain pair	18.7	0.00018
GVMAG-S-3300012919-55.fna|3300012919.a:Ga0160422_10000136_11	arCOG00481	Archaea	H	COG0382 4-hydroxybenzoate polyprenyltransferase and related prenyltransferases	54.4	1.3e-15	PF01040	UbiA prenyltransferase family	26	7.9e-07
GVMAG-S-3300012919-55.fna|3300012919.a:Ga0160422_10000136_12	KOG1567	Eukarya	K	ribonucleoside-diphosphate reductase activity	557.1	1.2e-167	PF00268	Ribonucleotide reductase, small chain	365.2	3.5e-110
GVMAG-S-3300012919-55.fna|3300012919.a:Ga0160422_10000136_14	2R7KH	Eukarya	S	unknown	28	2.4e-07	PF13231	Dolichyl-phosphate-mannose-protein mannosyltransferase	18.3	0.00034
GVMAG-S-3300012919-55.fna|3300012919.a:Ga0160422_10000136_15	307MT	Bacteria	S	Tripartite tricarboxylate transporter TctB family	17.6	0.00057	NA	NA	NA	NA
GVMAG-S-3300012919-55.fna|3300012919.a:Ga0160422_10000136_16	32XGV	Bacteria	S	unknown	19.3	8.6e-05	NA	NA	NA	NA
GVMAG-S-3300012919-55.fna|3300012919.a:Ga0160422_10000136_17	2R7KH	Eukarya	S	unknown	17.7	0.00035	NA	NA	NA	NA
GVMAG-S-3300012919-55.fna|3300012919.a:Ga0160422_10000136_18	338HJ	Bacteria	S	unknown	19.7	9.7e-05	NA	NA	NA	NA
GVMAG-S-3300012919-55.fna|3300012919.a:Ga0160422_10000136_19	COG0465	Bacteria	O	Acts as a processive ATP-dependent zinc metallopeptidase for both cytoplasmic and membrane proteins. Plays a role in the quality control of integral membrane proteins	532.9	1.3e-160	PF00004	ATPase family associated with various cellular activities (AAA)	139.5	1.4e-41
GVMAG-S-3300012919-55.fna|3300012919.a:Ga0160422_10000136_2	arCOG00272	Archaea	EG	of the drug metabolite transporter (DMT) superfamily	34.3	2.4e-09	PF00892	EamA-like transporter family	31.4	2.9e-08
GVMAG-S-3300012919-55.fna|3300012919.a:Ga0160422_10000136_20	KOG1671	Eukarya	C	oxidoreductase activity acting on diphenols and related substances as donors	103.5	2.6e-30	PF00355	Rieske [2Fe-2S] domain	53.9	2e-15
GVMAG-S-3300012919-55.fna|3300012919.a:Ga0160422_10000136_21	33VU1	Bacteria	S	unknown	16.2	0.00093	NA	NA	NA	NA
GVMAG-S-3300012919-55.fna|3300012919.a:Ga0160422_10000136_22	KOG2403	Eukarya	C	anaerobic respiration	1083.9	0	PF00890	FAD binding domain	388.3	7.4e-117
GVMAG-S-3300012919-55.fna|3300012919.a:Ga0160422_10000136_23	KOG0449	Eukarya	C	succinate dehydrogenase activity	76.1	2.5e-22	PF01127	Succinate dehydrogenase/Fumarate reductase transmembrane subunit	64.9	1.1e-18
GVMAG-S-3300012919-55.fna|3300012919.a:Ga0160422_10000136_24	2S9AK	Eukarya	S	CybS succinate dehydrogenase cytochrome B small subunit	20.2	7.9e-05	NA	NA	NA	NA
GVMAG-S-3300012919-55.fna|3300012919.a:Ga0160422_10000136_25	KOG3049	Eukarya	C	3 iron 4 sulfur cluster binding	463.8	2.2e-139	PF13085	2Fe-2S iron-sulfur cluster binding domain	105.1	3e-31
GVMAG-S-3300012919-55.fna|3300012919.a:Ga0160422_10000136_27	4QGAS	Virus	S	isomerase activity	82	5.1e-24	NA	NA	NA	NA
GVMAG-S-3300012919-55.fna|3300012919.a:Ga0160422_10000136_29	arCOG04479	Archaea	K	transcriptional regulator containing an HTH domain fused to a Zn-ribbon	21.6	2.8e-05	NA	NA	NA	NA
GVMAG-S-3300012919-55.fna|3300012919.a:Ga0160422_10000136_3	KOG4628	Eukarya	O	protein modification by small protein conjugation or removal	41.9	9.9e-12	PF13639	Ring finger domain	39.3	1e-10
GVMAG-S-3300012919-55.fna|3300012919.a:Ga0160422_10000136_30	COG1754	Bacteria	L	DNA topoisomerase type I activity	454.7	1.5e-136	PF01131	DNA topoisomerase	298.7	1.2e-89
GVMAG-S-3300012919-55.fna|3300012919.a:Ga0160422_10000136_31	2ZEG6	Bacteria	S	Protein of unknown function (DUF1648)	16.7	0.00091	NA	NA	NA	NA
GVMAG-S-3300012919-55.fna|3300012919.a:Ga0160422_10000136_32	NA	NA	NA	NA	NA	NA	PF18777	Chromosome region maintenance or exportin repeat	16.1	0.00096
GVMAG-S-3300012919-55.fna|3300012919.a:Ga0160422_10000136_34	KOG0722	Eukarya	O	DnaJ molecular chaperone homology domain	51.9	1.2e-14	PF00226	DnaJ domain	48.4	1.2e-13
GVMAG-S-3300012919-55.fna|3300012919.a:Ga0160422_10000136_36	COG3136	Bacteria	S	membrane protein required for alginate biosynthesis	34.4	3.2e-09	NA	NA	NA	NA
GVMAG-S-3300012919-55.fna|3300012919.a:Ga0160422_10000136_37	4QDTX	Virus	S		83.8	1.7e-24	PF19196	Family of unknown function (DUF5871)	31.8	1.6e-08
GVMAG-S-3300012919-55.fna|3300012919.a:Ga0160422_10000136_38	2R5RW	Eukarya	S	unknown	17.1	0.00063	NA	NA	NA	NA
GVMAG-S-3300012919-55.fna|3300012919.a:Ga0160422_10000136_39	KOG1946	Eukarya	B	regulation of transcription by RNA polymerase I	86.1	3.2e-25	PF02201	SWIB/MDM2 domain	67.1	1.4e-19
GVMAG-S-3300012919-55.fna|3300012919.a:Ga0160422_10000136_4	4QCG1	Virus	L	Proliferating cell nuclear antigen C-terminal domain	232.1	1.1e-69	PF02747	Proliferating cell nuclear antigen, C-terminal domain	80.9	1.4e-23
GVMAG-S-3300012919-55.fna|3300012919.a:Ga0160422_10000136_40	2RYNY	Eukarya	S	Coiled-coil domain-containing protein 122	21.8	1.7e-05	PF07888	Calcium binding and coiled-coil domain (CALCOCO1) like	17.5	0.00024
GVMAG-S-3300012919-55.fna|3300012919.a:Ga0160422_10000136_41	33UH0	Bacteria	S	unknown	16.9	0.00063	NA	NA	NA	NA
GVMAG-S-3300012919-55.fna|3300012919.a:Ga0160422_10000136_44	30AMW	Bacteria	S	unknown	17	0.00083	NA	NA	NA	NA
GVMAG-S-3300012919-55.fna|3300012919.a:Ga0160422_10000136_46	30DZI	Bacteria	S	unknown	16.5	0.00072	NA	NA	NA	NA
GVMAG-S-3300012919-55.fna|3300012919.a:Ga0160422_10000136_48	30XG4	Bacteria	S	unknown	17	0.00072	NA	NA	NA	NA
GVMAG-S-3300012919-55.fna|3300012919.a:Ga0160422_10000136_49	2SW3E	Eukarya	S	unknown	26.1	6.7e-07	PF06785	Uncharacterised protein family (UPF0242) N-terminus	21.1	4.1e-05
GVMAG-S-3300012919-55.fna|3300012919.a:Ga0160422_10000136_5	COG1231	Bacteria	E	oxidoreductase activity	99.3	4.5e-29	PF01593	Flavin containing amine oxidoreductase	61.6	1.4e-17
GVMAG-S-3300012919-55.fna|3300012919.a:Ga0160422_10000136_50	2TD14	Eukarya	S	unknown	20.4	4.6e-05	NA	NA	NA	NA
GVMAG-S-3300012919-55.fna|3300012919.a:Ga0160422_10000136_51	arCOG01769	Archaea	L	zinc finger	28.7	1.3e-07	PF01428	AN1-like Zinc finger	31.8	1.9e-08
GVMAG-S-3300012919-55.fna|3300012919.a:Ga0160422_10000136_52	4QE6F	Virus	S		118.5	4.8e-35	PF19150	Family of unknown function (DUF5832)	88.7	3.9e-26
GVMAG-S-3300012919-55.fna|3300012919.a:Ga0160422_10000136_7	2S842	Eukarya	S	Chlorophyllase	20.1	3.4e-05	PF12740	Chlorophyllase enzyme	24.3	2e-06
GVMAG-S-3300012919-55.fna|3300012919.a:Ga0160422_10000437_10	4QCB0	Virus	S	nuclease activity	90.6	1.7e-26	PF09588	YqaJ-like viral recombinase domain	56.7	4.7e-16
GVMAG-S-3300012919-55.fna|3300012919.a:Ga0160422_10000437_12	2SAKM	Eukarya	S	unknown	49.9	1.6e-14	NA	NA	NA	NA
GVMAG-S-3300012919-55.fna|3300012919.a:Ga0160422_10000437_13	arCOG00570	Archaea	C	Is involved in the reduction of 2	33.8	3.2e-09	PF13450	NAD(P)-binding Rossmann-like domain	23.9	6e-06
GVMAG-S-3300012919-55.fna|3300012919.a:Ga0160422_10000437_14	2TH6P	Eukarya	S	SET (Su(var)3-9 Enhancer-of-zeste	16.6	0.00044	NA	NA	NA	NA
GVMAG-S-3300012919-55.fna|3300012919.a:Ga0160422_10000437_16	KOG3396	Eukarya	K	glucosamine 6-phosphate N-acetyltransferase activity	127.9	9.9e-38	PF00583	Acetyltransferase (GNAT) family	60.3	3.2e-17
GVMAG-S-3300012919-55.fna|3300012919.a:Ga0160422_10000437_17	4QFMQ	Virus	S		166.4	9.3e-50	PF12902	Ferritin-like	20.9	4.4e-05
GVMAG-S-3300012919-55.fna|3300012919.a:Ga0160422_10000437_18	COG2897	Bacteria	P	thiosulfate sulfurtransferase activity	19.2	7.8e-05	PF00581	Rhodanese-like domain	24.3	5.5e-06
GVMAG-S-3300012919-55.fna|3300012919.a:Ga0160422_10000437_19	2SCSN	Eukarya	S	unknown	80.2	1.5e-23	NA	NA	NA	NA
GVMAG-S-3300012919-55.fna|3300012919.a:Ga0160422_10000437_2	NA	NA	NA	NA	NA	NA	PF19063	Family of unknown function (DUF5759)	41.5	1.4e-11
GVMAG-S-3300012919-55.fna|3300012919.a:Ga0160422_10000437_20	3300	Bacteria	S	unknown	16	0.00052	NA	NA	NA	NA
GVMAG-S-3300012919-55.fna|3300012919.a:Ga0160422_10000437_21	34AV7	Bacteria	S	unknown	15.8	0.00094	NA	NA	NA	NA
GVMAG-S-3300012919-55.fna|3300012919.a:Ga0160422_10000437_22	KOG0001	Eukarya	O	cellular macromolecule catabolic process	207.6	1.5e-62	PF00240	Ubiquitin family	112.1	1.2e-33
GVMAG-S-3300012919-55.fna|3300012919.a:Ga0160422_10000437_24	32N74	Bacteria	S	unknown	26.5	1e-06	PF05770	Inositol 1,3,4-trisphosphate 5/6-kinase ATP-grasp domain	17.3	0.00041
GVMAG-S-3300012919-55.fna|3300012919.a:Ga0160422_10000437_25	34110	Bacteria	S	SUKH-3 immunity protein	16.7	0.00077	NA	NA	NA	NA
GVMAG-S-3300012919-55.fna|3300012919.a:Ga0160422_10000437_26	4QAX7	Virus	S	Large eukaryotic DNA virus major capsid protein	561.4	1.8e-169	PF04451	Large eukaryotic DNA virus major capsid protein	213.6	3.5e-64
GVMAG-S-3300012919-55.fna|3300012919.a:Ga0160422_10000437_28	4QBAE	Virus	S	Poxvirus Late Transcription Factor VLTF3 like	196.5	1.1e-58	PF04947	Poxvirus Late Transcription Factor VLTF3 like	144.1	5.3e-43
GVMAG-S-3300012919-55.fna|3300012919.a:Ga0160422_10000437_29	COG3306	Bacteria	M	glycosyltransferase involved in LPS biosynthesis	55.4	5.9e-16	PF01755	Glycosyltransferase family 25 (LPS biosynthesis protein)	61.2	1.9e-17
GVMAG-S-3300012919-55.fna|3300012919.a:Ga0160422_10000437_3	KOG4277	Eukarya	CO	peptidyl-cysteine oxidation	61.4	1.1e-17	PF00085	Thioredoxin	48	1.5e-13
GVMAG-S-3300012919-55.fna|3300012919.a:Ga0160422_10000437_6	4QB94	Virus	S	Erv1 / Alr family	102.7	2.7e-30	PF04777	Erv1 / Alr family	54.8	1.4e-15
GVMAG-S-3300012919-55.fna|3300012919.a:Ga0160422_10000437_7	2TE5G	Eukarya	O	Late cornified envelope-like proline-rich protein 1	17.4	0.00059	NA	NA	NA	NA
GVMAG-S-3300012919-55.fna|3300012919.a:Ga0160422_10000437_8	COG0164	Bacteria	L	Endonuclease that specifically degrades the RNA of RNA- DNA hybrids	183.9	4.6e-55	PF01351	Ribonuclease HII	95	8.2e-28
GVMAG-S-3300012919-55.fna|3300012919.a:Ga0160422_10000437_9	KOG1112	Eukarya	F	ribonucleoside-diphosphate reductase activity	1211.2	0	PF02867	Ribonucleotide reductase, barrel domain	589.5	8.6e-178
TARA_AOS_NCLDV_00003_000000000001_10	COG0607	Bacteria	P	Catalyzes the ATP-dependent transfer of a sulfur to tRNA to produce 4-thiouridine in position 8 of tRNAs	30.3	2.9e-08	PF00581	Rhodanese-like domain	30	9.2e-08
TARA_AOS_NCLDV_00003_000000000001_12	31SK3	Bacteria	S	unknown	18.2	0.00029	NA	NA	NA	NA
TARA_AOS_NCLDV_00003_000000000001_13	KOG0712	Eukarya	O	heat shock protein binding	184.4	6.4e-55	PF00226	DnaJ domain	90.2	1.1e-26
TARA_AOS_NCLDV_00003_000000000001_14	arCOG00469	Archaea	L	Part of the RFC clamp loader complex which loads the PCNA sliding clamp onto DNA	93.9	1.6e-27	PF00004	ATPase family associated with various cellular activities (AAA)	36.7	8e-10
TARA_AOS_NCLDV_00003_000000000001_18	KOG0907	Eukarya	CO	cell redox homeostasis	42.4	1.1e-12	PF00085	Thioredoxin	48.8	9e-14
TARA_AOS_NCLDV_00003_000000000001_19	KOG2045	Eukarya	ADL	5'-3' exonuclease activity	341.6	1.6e-102	PF03159	XRN 5'-3' exonuclease N-terminus	171.3	3.7e-51
TARA_AOS_NCLDV_00003_000000000001_2	KOG0098	Eukarya	F	GTPase activity	170.8	1.1e-50	PF00071	Ras family	129.8	1.1e-38
TARA_AOS_NCLDV_00003_000000000001_20	4QDME	Virus	S	ATP-dependent peptidase activity	540.6	1.3e-162	PF05362	Lon protease (S16) C-terminal proteolytic domain	164.5	3.5e-49
TARA_AOS_NCLDV_00003_000000000001_21	2ZGY9	Bacteria	S	unknown	20.9	5.5e-05	PF04246	Positive regulator of sigma(E), RseC/MucC	16.8	0.0008
TARA_AOS_NCLDV_00003_000000000001_22	4QB94	Virus	S	Erv1 / Alr family	58.1	1.3e-16	PF04777	Erv1 / Alr family	38.3	2e-10
TARA_AOS_NCLDV_00003_000000000001_23	4QAQY	Virus	S	acid-amino acid ligase activity	21.2	2.2e-05	NA	NA	NA	NA
TARA_AOS_NCLDV_00003_000000000001_24	31I7V	Bacteria	S	unknown	18.1	0.00035	PF19064	Family of unknown function (DUF5760)	44.3	2.4e-12
TARA_AOS_NCLDV_00003_000000000001_25	2QT2Y	Eukarya	S	unknown	16.3	0.00049	NA	NA	NA	NA
TARA_AOS_NCLDV_00003_000000000001_28	33D4Z	Bacteria	S	unknown	47.7	1.8e-13	PF19883	Family of unknown function (DUF6356)	47.9	1.8e-13
TARA_AOS_NCLDV_00003_000000000001_3	arCOG05832	Archaea	NOU	aspartic-type endopeptidase activity	25	2e-06	NA	NA	NA	NA
TARA_AOS_NCLDV_00003_000000000001_4	2RYUS	Eukarya	S	unknown	157.6	5.5e-47	PF03749	Sugar fermentation stimulation protein RE domain	87.5	1.1e-25
TARA_AOS_NCLDV_00003_000000000001_5	2RF1E	Eukarya	S	unknown	17.9	0.0006	NA	NA	NA	NA
TARA_AOS_NCLDV_00003_000000000001_6	31UV7	Bacteria	S	Glycosyltransferase family 10 (fucosyltransferase) C-term	76.4	3.9e-22	PF00852	Glycosyltransferase family 10 (fucosyltransferase) C-term	47.3	3e-13
TARA_AOS_NCLDV_00003_000000000002_1	COG1881	Bacteria	S	PFAM PEBP family protein	44.2	2.5e-12	NA	NA	NA	NA
TARA_AOS_NCLDV_00003_000000000002_11	33R9M	Bacteria	S	unknown	22.2	1.9e-05	PF00096	Zinc finger, C2H2 type	17.9	0.0005
TARA_AOS_NCLDV_00003_000000000002_12	2RC6G	Eukarya	K	positive regulation of osteoblast differentiation	24.4	1.6e-06	PF00096	Zinc finger, C2H2 type	20.1	9.7e-05
TARA_AOS_NCLDV_00003_000000000002_13	arCOG11769	Archaea	S	unknown	20.3	5.9e-05	NA	NA	NA	NA
TARA_AOS_NCLDV_00003_000000000002_14	2Z8RV	Bacteria	S	Domain of unknown function (DUF4129)	27.2	2.1e-07	NA	NA	NA	NA
TARA_AOS_NCLDV_00003_000000000002_15	33N8I	Bacteria	S	unknown	17.5	0.00044	NA	NA	NA	NA
TARA_AOS_NCLDV_00003_000000000002_17	2S5SQ	Eukarya	S	PLAC8 family	36.5	4.5e-10	PF04749	PLAC8 family	39	1.9e-10
TARA_AOS_NCLDV_00003_000000000002_18	2ZIUY	Bacteria	S	unknown	18	0.00038	PF05761	5' nucleotidase family	17.4	0.00026
TARA_AOS_NCLDV_00003_000000000002_20	KOG0809	Eukarya	U	SNAP receptor activity	69.3	3.8e-20	PF05739	SNARE domain	33.8	3.9e-09
TARA_AOS_NCLDV_00003_000000000002_24	4QGNM	Virus	L	mismatched DNA binding	520.8	1.1e-156	PF00488	MutS domain V	138.6	3.7e-41
TARA_AOS_NCLDV_00003_000000000002_25	2R7CC	Eukarya	S	unknown	18.2	0.00024	PF04277	Oxaloacetate decarboxylase, gamma chain	17.4	0.00079
TARA_AOS_NCLDV_00003_000000000002_26	KOG3497	Eukarya	K	DNA-directed 5'-3' RNA polymerase activity	75.3	6.3e-22	PF01194	RNA polymerases N / 8 kDa subunit	77.9	8e-23
TARA_AOS_NCLDV_00003_000000000002_27	332NG	Bacteria	S	unknown	17.1	0.00062	NA	NA	NA	NA
TARA_AOS_NCLDV_00003_000000000002_28	2ZW3H	Bacteria	S	unknown	17.6	0.00046	NA	NA	NA	NA
TARA_AOS_NCLDV_00003_000000000002_29	4QDEE	Virus	L	RNA polymerase beta subunit	898.7	7.5e-271	PF00562	RNA polymerase Rpb2, domain 6	343.6	2.4e-103
TARA_AOS_NCLDV_00003_000000000002_3	33CQB	Bacteria	S	Domain of unknown function (DUF4834)	17.4	0.00097	NA	NA	NA	NA
TARA_AOS_NCLDV_00003_000000000002_31	KOG3218	Eukarya	K	DNA-directed 5'-3' RNA polymerase activity	67.8	1.3e-19	PF01191	RNA polymerase Rpb5, C-terminal domain	63	2.7e-18
TARA_AOS_NCLDV_00003_000000000002_32	2RC2S	Eukarya	S	FHA domain	19.1	0.00012	NA	NA	NA	NA
TARA_AOS_NCLDV_00003_000000000002_33	32Z9N	Bacteria	S	Psort location CytoplasmicMembrane score 10.00	23.2	4.2e-06	PF06398	Integral peroxisomal membrane peroxin	17.3	0.00031
TARA_AOS_NCLDV_00003_000000000002_34	2RSEP	Eukarya	S	unknown	15.5	0.00089	NA	NA	NA	NA
TARA_AOS_NCLDV_00003_000000000002_5	34191	Bacteria	S	unknown	21	3.3e-05	PF08597	Translation initiation factor eIF3 subunit	17.6	0.00043
TARA_AOS_NCLDV_00003_000000000002_8	KOG0214	Eukarya	K	DNA-directed 5'-3' RNA polymerase activity	1180.9	0	PF00562	RNA polymerase Rpb2, domain 6	377.5	1.2e-113
TARA_AOS_NCLDV_00003_000000000002_9	2SVKV	Eukarya	S	unknown	20.7	4.1e-05	NA	NA	NA	NA
TARA_AOS_NCLDV_00003_000000000003_12	2SKIN	Eukarya	S	unknown	15.3	0.00088	NA	NA	NA	NA
TARA_AOS_NCLDV_00003_000000000003_13	30S1X	Bacteria	S	unknown	16.3	0.00096	NA	NA	NA	NA
TARA_AOS_NCLDV_00003_000000000003_15	4QEZG	Virus	S	Elongation factor Tu GTP binding domain	543.1	7.1e-164	PF00009	Elongation factor Tu GTP binding domain	162.7	1.1e-48
TARA_AOS_NCLDV_00003_000000000003_17	COG2230	Bacteria	M	cyclopropane-fatty-acyl-phospholipid synthase	73.6	1.2e-21	PF02353	Mycolic acid cyclopropane synthetase	54.8	1.3e-15
TARA_AOS_NCLDV_00003_000000000003_20	KOG1946	Eukarya	B	regulation of transcription by RNA polymerase I	54.8	9.1e-16	PF02201	SWIB/MDM2 domain	58.1	9.3e-17
TARA_AOS_NCLDV_00003_000000000003_21	KOG3070	Eukarya	K	DNA binding	70.5	2.1e-20	PF00313	'Cold-shock' DNA-binding domain	57.4	1.5e-16
TARA_AOS_NCLDV_00003_000000000003_22	3423P	Bacteria	S	unknown	34	2.6e-09	NA	NA	NA	NA
TARA_AOS_NCLDV_00003_000000000003_23	arCOG01381	Archaea	M	PFAM Glycosyl transferase family 2	29.5	3.6e-08	PF00535	Glycosyl transferase family 2	25.7	1.3e-06
TARA_AOS_NCLDV_00003_000000000003_24	2RXKG	Eukarya	S	Bacterial protein of unknown function (HtrL_YibB)	87.4	1.1e-25	PF09612	Bacterial protein of unknown function (HtrL_YibB)	62.1	9.3e-18
TARA_AOS_NCLDV_00003_000000000003_25	KOG3125	Eukarya	F	thymidine kinase activity	190.5	3.8e-57	PF00265	Thymidine kinase	158.2	2.9e-47
TARA_AOS_NCLDV_00003_000000000003_27	COG3306	Bacteria	M	glycosyltransferase involved in LPS biosynthesis	91.2	9.2e-27	PF01755	Glycosyltransferase family 25 (LPS biosynthesis protein)	61	2.2e-17
TARA_AOS_NCLDV_00003_000000000003_28	arCOG01381	Archaea	M	PFAM Glycosyl transferase family 2	63.6	1.8e-18	PF00535	Glycosyl transferase family 2	36.8	5.1e-10
TARA_AOS_NCLDV_00003_000000000003_29	30IPG	Bacteria	S	Putative papain-like cysteine peptidase (DUF1796)	28.2	2.1e-07	PF08795	Putative papain-like cysteine peptidase (DUF1796)	22.2	1.7e-05
TARA_AOS_NCLDV_00003_000000000003_30	305UJ	Bacteria	S	unknown	16.5	0.00065	NA	NA	NA	NA
TARA_AOS_NCLDV_00003_000000000003_31	KOG1021	Eukarya	S	macromolecule glycosylation	46.5	4.7e-13	PF03016	Exostosin family	45.7	7.5e-13
TARA_AOS_NCLDV_00003_000000000003_32	303WJ	Bacteria	S	unknown	17	0.00077	NA	NA	NA	NA
TARA_AOS_NCLDV_00003_000000000003_33	arCOG01403	Archaea	M	PFAM Glycosyl transferase group 1	58.6	1.1e-16	PF00534	Glycosyl transferases group 1	34.5	2.1e-09
TARA_AOS_NCLDV_00003_000000000003_34	arCOG01403	Archaea	M	PFAM Glycosyl transferase group 1	143.9	1.1e-42	PF00534	Glycosyl transferases group 1	100.5	1.2e-29
TARA_AOS_NCLDV_00003_000000000003_35	2S4MQ	Eukarya	S	unknown	31	1.4e-08	NA	NA	NA	NA
TARA_AOS_NCLDV_00003_000000000003_36	4QCFA	Virus	S	coenzyme binding	257.4	3.1e-77	PF01370	NAD dependent epimerase/dehydratase family	179.7	1e-53
TARA_AOS_NCLDV_00003_000000000003_37	KOG3773	Eukarya	S	triglyceride catabolic process	58.5	4.3e-17	PF01734	Patatin-like phospholipase	31	4.4e-08
TARA_AOS_NCLDV_00003_000000000003_39	4QCBU	Virus	S	UDP-glucose/GDP-mannose dehydrogenase family central domain	235.6	1.6e-70	PF03721	UDP-glucose/GDP-mannose dehydrogenase family, NAD binding domain	63	4e-18
TARA_AOS_NCLDV_00003_000000000003_4	2S2UE	Eukarya	S	unknown	56.2	1.9e-16	PF14279	HNH endonuclease	31.2	2.4e-08
TARA_AOS_NCLDV_00003_000000000003_40	31G2X	Bacteria	S	unknown	22.2	1.9e-05	NA	NA	NA	NA
TARA_AOS_NCLDV_00003_000000000003_41	334T7	Bacteria	S	unknown	21	4.4e-05	PF09636	XkdW protein	16.9	0.00082
TARA_AOS_NCLDV_00003_000000000003_42	2ZUJN	Bacteria	S	unknown	19.4	0.00013	NA	NA	NA	NA
TARA_AOS_NCLDV_00003_000000000003_44	30P83	Bacteria	S	unknown	21.2	2.7e-05	NA	NA	NA	NA
TARA_AOS_NCLDV_00003_000000000003_45	arCOG02555	Archaea	S	Polymorphic membrane protein Chlamydia	42.9	2.3e-12	PF13229	Right handed beta helix region	56.7	3.9e-16
TARA_AOS_NCLDV_00003_000000000003_46	COG0634	Bacteria	F	Belongs to the purine pyrimidine phosphoribosyltransferase family	155.5	3.8e-46	PF00156	Phosphoribosyl transferase domain	63.7	1.9e-18
TARA_AOS_NCLDV_00003_000000000003_5	2RB2Z	Eukarya	S	unknown	19.6	6.7e-05	NA	NA	NA	NA
TARA_AOS_NCLDV_00003_000000000003_6	arCOG02846	Archaea	O	ATP binding to DnaK triggers the release of the substrate protein thus completing the reaction cycle. Several rounds of ATP-dependent interactions between DnaJ DnaK and GrpE are required for fully efficient folding. Also involved in the DNA replication of plasmids through activation of initiation proteins	91.3	1.2e-26	PF00226	DnaJ domain	82.3	3.2e-24
TARA_AOS_NCLDV_00003_000000000003_7	3061G	Bacteria	S	unknown	17.7	0.00036	PF00226	DnaJ domain	24.7	3e-06
TARA_AOS_NCLDV_00003_000000000004_1	2S7CU	Eukarya	S	DNA-directed RNA polymerase III subunit Rpc31	23.2	8.5e-06	NA	NA	NA	NA
TARA_AOS_NCLDV_00003_000000000004_10	2T23A	Eukarya	S	unknown	17.9	0.0004	NA	NA	NA	NA
TARA_AOS_NCLDV_00003_000000000004_11	30HQU	Bacteria	S	Protein of unknown function (DUF3298)	18.5	0.00016	PF19064	Family of unknown function (DUF5760)	71.9	6e-21
TARA_AOS_NCLDV_00003_000000000004_12	30FF0	Bacteria	S	unknown	20.1	8.3e-05	NA	NA	NA	NA
TARA_AOS_NCLDV_00003_000000000004_13	2QRAR	Eukarya	S	hyaluronic acid binding	38.7	9.4e-11	PF00193	Extracellular link domain	41.8	1.7e-11
TARA_AOS_NCLDV_00003_000000000004_14	KOG1868	Eukarya	O	ubiquitinyl hydrolase activity	201.2	4.7e-60	PF00443	Ubiquitin carboxyl-terminal hydrolase	159.7	1.6e-47
TARA_AOS_NCLDV_00003_000000000004_15	KOG0802	Eukarya	O	protein polyubiquitination	49	1.1e-13	PF13639	Ring finger domain	31.2	3.3e-08
TARA_AOS_NCLDV_00003_000000000004_16	33FER	Bacteria	S	unknown	16.5	0.00092	NA	NA	NA	NA
TARA_AOS_NCLDV_00003_000000000004_17	3056Q	Bacteria	S	unknown	17.2	0.00054	NA	NA	NA	NA
TARA_AOS_NCLDV_00003_000000000004_19	2RSUR	Eukarya	S	NAD(P)H-binding	26.9	4e-07	NA	NA	NA	NA
TARA_AOS_NCLDV_00003_000000000004_2	KOG0261	Eukarya	K	DNA-directed 5'-3' RNA polymerase activity	1093.5	0	PF04997	RNA polymerase Rpb1, domain 1	295.3	8.6e-89
TARA_AOS_NCLDV_00003_000000000004_20	KOG0186	Eukarya	E	proline dehydrogenase activity	141.4	5.8e-42	PF01619	Proline dehydrogenase	146	2.5e-43
TARA_AOS_NCLDV_00003_000000000004_21	arCOG00470	Archaea	L	Part of the RFC clamp loader complex which loads the PCNA sliding clamp onto DNA	43.7	2.4e-12	PF13173	AAA domain	20.4	6.4e-05
TARA_AOS_NCLDV_00003_000000000004_22	32R0G	Bacteria	S	unknown	18.5	0.00024	NA	NA	NA	NA
TARA_AOS_NCLDV_00003_000000000004_23	NA	NA	NA	NA	NA	NA	PF02990	Endomembrane protein 70	15.6	0.00075
TARA_AOS_NCLDV_00003_000000000004_24	KOG0969	Eukarya	L	DNA replication proofreading	556.9	1.3e-167	PF00136	DNA polymerase family B	307.3	2.5e-92
TARA_AOS_NCLDV_00003_000000000004_26	arCOG00839	Archaea	K	COG0454 Histone acetyltransferase HPA2 and related acetyltransferases	21	3.6e-05	NA	NA	NA	NA
TARA_AOS_NCLDV_00003_000000000004_27	4QCXQ	Virus	S		17.6	0.00054	NA	NA	NA	NA
TARA_AOS_NCLDV_00003_000000000004_28	arCOG04226	Archaea	G	Class II aldolase adducin family protein	91.3	9.3e-27	PF00596	Class II Aldolase and Adducin N-terminal domain	78.5	9.2e-23
TARA_AOS_NCLDV_00003_000000000004_29	KOG0191	Eukarya	CO	cell redox homeostasis	51.2	8.7e-15	PF00085	Thioredoxin	34.9	1.9e-09
TARA_AOS_NCLDV_00003_000000000004_30	341BZ	Bacteria	S	unknown	18.8	0.00015	NA	NA	NA	NA
TARA_AOS_NCLDV_00003_000000000004_31	arCOG02224	Archaea	S	ribonuclease activity	16.8	0.00077	NA	NA	NA	NA
TARA_AOS_NCLDV_00003_000000000004_32	KOG2379	Eukarya	L	3'-flap endonuclease activity	113.4	1.7e-33	PF02732	ERCC4 domain	61.6	1.5e-17
TARA_AOS_NCLDV_00003_000000000004_34	COG0571	Bacteria	J	ribonuclease III activity	135.7	3.1e-40	PF14622	Ribonuclease-III-like	61.3	1.5e-17
TARA_AOS_NCLDV_00003_000000000004_35	4QB5I	Virus	S	N-methyltransferase activity	95.4	5.7e-28	PF00271	Helicase conserved C-terminal domain	33.5	6.9e-09
TARA_AOS_NCLDV_00003_000000000004_36	KOG4128	Eukarya	E	homocysteine catabolic process	387.5	2.1e-116	PF03051	Peptidase C1-like family	378.6	5.8e-114
TARA_AOS_NCLDV_00003_000000000004_38	4QAKR	Virus	S	protein serine/threonine kinase activity	45.3	8.2e-13	PF00069	Protein kinase domain	25.1	1.6e-06
TARA_AOS_NCLDV_00003_000000000004_39	arCOG03192	Archaea	L	COG1525 Micrococcal nuclease (thermonuclease) homologs	70.7	1.6e-20	PF00565	Staphylococcal nuclease homologue	38.9	1.5e-10
TARA_AOS_NCLDV_00003_000000000004_4	2SE41	Eukarya	S	unknown	86.6	2.8e-25	PF06512	Sodium ion transport-associated	33.7	7e-09
TARA_AOS_NCLDV_00003_000000000004_40	2SRY6	Eukarya	S	unknown	15.2	0.00061	NA	NA	NA	NA
TARA_AOS_NCLDV_00003_000000000004_41	340RM	Bacteria	S	unknown	17.3	0.00041	NA	NA	NA	NA
TARA_AOS_NCLDV_00003_000000000004_42	4QHII	Virus	S	Ulp1 protease family C-terminal catalytic domain	181.2	4.1e-54	PF02902	Ulp1 protease family, C-terminal catalytic domain	44.3	3e-12
TARA_AOS_NCLDV_00003_000000000004_43	2QQE7	Eukarya	S	cellular response to estrogen stimulus	26.1	4.5e-07	NA	NA	NA	NA
TARA_AOS_NCLDV_00003_000000000004_44	33AWJ	Bacteria	S	unknown	19.4	0.00012	NA	NA	NA	NA
TARA_AOS_NCLDV_00003_000000000004_46	KOG0571	Eukarya	E	L-asparagine biosynthetic process	458.4	7e-138	PF00733	Asparagine synthase	211.3	4.9e-63
TARA_AOS_NCLDV_00003_000000000004_47	COG1355	Bacteria	S	regulation of microtubule-based process	25.9	6.8e-07	NA	NA	NA	NA
TARA_AOS_NCLDV_00003_000000000004_49	NA	NA	NA	NA	NA	NA	PF11753	Protein of unknwon function (DUF3310)	18.4	0.00026
TARA_AOS_NCLDV_00003_000000000004_5	KOG1324	Eukarya	H	dihydrofolate reductase activity	148.3	5e-44	PF00186	Dihydrofolate reductase	151.4	2.6e-45
TARA_AOS_NCLDV_00003_000000000004_50	33SRU	Bacteria	S	unknown	15.8	0.00085	NA	NA	NA	NA
TARA_AOS_NCLDV_00003_000000000004_52	2S8C4	Eukarya	S	unknown	14.8	0.00071	NA	NA	NA	NA
TARA_AOS_NCLDV_00003_000000000004_53	4QH44	Virus	S		94	1.4e-27	NA	NA	NA	NA
TARA_AOS_NCLDV_00003_000000000004_54	2TJX0	Eukarya	S	unknown	23.1	3.8e-06	NA	NA	NA	NA
TARA_AOS_NCLDV_00003_000000000004_55	2RZPX	Eukarya	S	unknown	16.2	0.0009	NA	NA	NA	NA
TARA_AOS_NCLDV_00003_000000000004_56	COG0580	Bacteria	U	Belongs to the MIP aquaporin (TC 1.A.8) family	70.3	2.2e-20	PF00230	Major intrinsic protein	56.7	4.3e-16
TARA_AOS_NCLDV_00003_000000000004_57	2TBXK	Eukarya	S	unknown	24.5	3.5e-06	NA	NA	NA	NA
TARA_AOS_NCLDV_00003_000000000004_58	2TIHT	Eukarya	S	unknown	16.4	0.00072	NA	NA	NA	NA
TARA_AOS_NCLDV_00003_000000000004_59	KOG0673	Eukarya	F	thymidylate synthase activity	435.1	7e-131	PF00303	Thymidylate synthase	327.6	7.3e-99
TARA_AOS_NCLDV_00003_000000000004_6	4QGP6	Virus	S	metallopeptidase activity	115.6	3.9e-34	PF08325	WLM domain	20.9	5e-05
TARA_AOS_NCLDV_00003_000000000004_61	arCOG00488	Archaea	L	Sliding clamp subunit that acts as a moving platform for DNA processing. Responsible for tethering the catalytic subunit of DNA polymerase and other proteins to DNA during high-speed replication	84.4	1.1e-24	PF00705	Proliferating cell nuclear antigen, N-terminal domain	35	1.6e-09
TARA_AOS_NCLDV_00003_000000000004_62	KOG2132	Eukarya	S	tRNAPhe (7-(3-amino-3-carboxypropyl)wyosine37-C2)-hydroxylase activity	19.9	3.9e-05	PF13621	Cupin-like domain	32.8	9.8e-09
TARA_AOS_NCLDV_00003_000000000004_63	KOG3146	Eukarya	I	dolichyldiphosphatase activity	58.2	7.8e-17	PF01569	PAP2 superfamily	38.8	1.2e-10
TARA_AOS_NCLDV_00003_000000000004_64	COG3336	Bacteria	S	cytochrome c oxidase	19.9	3.2e-05	PF09678	Cytochrome c oxidase caa3 assembly factor (Caa3_CtaG)	20.6	3.7e-05
TARA_AOS_NCLDV_00003_000000000004_65	30C8E	Bacteria	S	unknown	24.7	2.4e-06	NA	NA	NA	NA
TARA_AOS_NCLDV_00003_000000000004_66	2QPUR	Eukarya	KLT	Leucine-rich repeat receptor-like protein kinase	62.7	2.9e-18	PF12799	Leucine Rich repeats (2 copies)	28.5	2.3e-07
TARA_AOS_NCLDV_00003_000000000004_67	2ZJJ1	Bacteria	S	NapD protein	17	0.00073	NA	NA	NA	NA
TARA_AOS_NCLDV_00003_000000000004_68	arCOG04686	Archaea	K	COG0557 Exoribonuclease R	184.9	3.3e-55	PF00773	RNB domain	83.8	2.1e-24
TARA_AOS_NCLDV_00003_000000000004_69	KOG1542	Eukarya	O	Belongs to the peptidase C1 family	289.6	9.8e-87	PF00112	Papain family cysteine protease	254.5	1.7e-76
TARA_AOS_NCLDV_00003_000000000004_7	4QGBM	Virus	S		81.1	1.8e-23	NA	NA	NA	NA
TARA_AOS_NCLDV_00003_000000000004_71	KOG1654	Eukarya	S	cellular response to nitrogen starvation	89	2.9e-26	PF02991	Autophagy protein Atg8 ubiquitin like	84.9	6.1e-25
TARA_AOS_NCLDV_00003_000000000004_72	304J5	Bacteria	S	unknown	17.7	0.00033	NA	NA	NA	NA
TARA_AOS_NCLDV_00003_000000000004_73	2SUZ8	Eukarya	S	unknown	28.3	5.8e-08	NA	NA	NA	NA
TARA_AOS_NCLDV_00003_000000000004_74	KOG0947	Eukarya	L	nuclear-transcribed mRNA catabolic process 3'-5' exonucleolytic nonsense-mediated decay	568	8.1e-171	PF00270	DEAD/DEAH box helicase	62.8	5.4e-18
TARA_AOS_NCLDV_00003_000000000004_75	KOG1163	Eukarya	H	peptidyl-serine phosphorylation	255.2	2e-76	PF00069	Protein kinase domain	102.8	3.1e-30
TARA_AOS_NCLDV_00003_000000000004_76	KOG2461	Eukarya	S	methyltransferase activity	29.1	6.1e-08	PF00096	Zinc finger, C2H2 type	32	1.6e-08
TARA_AOS_NCLDV_00003_000000000004_79	KOG0003	Eukarya	J	structural constituent of ribosome	52.3	5.8e-16	PF01020	Ribosomal L40e family	93.6	7.9e-28
TARA_AOS_NCLDV_00003_000000000004_8	30ZD7	Bacteria	S	unknown	17.8	0.00044	NA	NA	NA	NA
TARA_AOS_NCLDV_00003_000000000004_80	4QAR1	Virus	S	ATPase activity	51.3	2.1e-14	PF00004	ATPase family associated with various cellular activities (AAA)	32.5	1.5e-08
TARA_AOS_NCLDV_00003_000000000004_81	COG3000	Bacteria	I	fatty acid hydroxylase	40.1	4.6e-11	PF04116	Fatty acid hydroxylase superfamily	29.8	1e-07
TARA_AOS_NCLDV_00003_000000000004_83	COG0634	Bacteria	F	Belongs to the purine pyrimidine phosphoribosyltransferase family	235.6	2e-70	PF00156	Phosphoribosyl transferase domain	86.9	1.4e-25
TARA_AOS_NCLDV_00003_000000000004_84	KOG1777	Eukarya	S	protein ubiquitination	23.8	1.4e-06	PF13229	Right handed beta helix region	63.4	3.4e-18
TARA_AOS_NCLDV_00003_000000000004_85	31E0U	Bacteria	S	unknown	18.1	0.00024	NA	NA	NA	NA
TARA_AOS_NCLDV_00003_000000000004_88	2QYCG	Eukarya	G	unknown	16.5	0.00049	NA	NA	NA	NA
TARA_AOS_NCLDV_00003_000000000004_89	334T7	Bacteria	S	unknown	19	0.00018	NA	NA	NA	NA
TARA_AOS_NCLDV_00003_000000000004_9	NA	NA	NA	NA	NA	NA	PF19904	Domain of unknown function (DUF6377)	17.9	0.00028
TARA_AOS_NCLDV_00003_000000000004_90	31G2X	Bacteria	S	unknown	18.1	0.00034	NA	NA	NA	NA
TARA_AOS_NCLDV_00003_000000000004_91	KOG2790	Eukarya	E	O-phospho-L-serine:2-oxoglutarate aminotransferase activity	274.8	1.1e-82	PF00266	Aminotransferase class-V	106.2	2.9e-31
TARA_AOS_NCLDV_00003_000000000004_92	4QCBU	Virus	S	UDP-glucose/GDP-mannose dehydrogenase family central domain	217.1	6.6e-65	PF03721	UDP-glucose/GDP-mannose dehydrogenase family, NAD binding domain	61.8	9.8e-18
TARA_AOS_NCLDV_00003_000000000004_94	KOG3773	Eukarya	S	triglyceride catabolic process	64.8	5.6e-19	PF01734	Patatin-like phospholipase	31.4	3.3e-08
TARA_AOS_NCLDV_00003_000000000004_95	4QCFA	Virus	S	coenzyme binding	241.3	2.4e-72	PF01370	NAD dependent epimerase/dehydratase family	174.8	3.1e-52
TARA_AOS_NCLDV_00003_000000000004_96	2TCCV	Eukarya	S	unknown	17.7	0.00019	NA	NA	NA	NA
TARA_AOS_NCLDV_00003_000000000005_10	KOG2501	Eukarya	O	cellular oxidant detoxification	15.8	0.00017	NA	NA	NA	NA
TARA_AOS_NCLDV_00003_000000000005_11	3316C	Bacteria	S	Domain of Unknown Function (DUF1599)	17.3	0.00048	NA	NA	NA	NA
TARA_AOS_NCLDV_00003_000000000005_12	32BNG	Bacteria	S	unknown	21.7	1.8e-05	NA	NA	NA	NA
TARA_AOS_NCLDV_00003_000000000005_13	COG0017	Bacteria	J	Asparaginyl-tRNA synthetase	73.5	2.7e-21	PF00152	tRNA synthetases class II (D, K and N)	67.7	1.4e-19
TARA_AOS_NCLDV_00003_000000000005_14	2S8PN	Eukarya	O	Belongs to the peptidase C1 family	102.7	3.4e-30	PF00112	Papain family cysteine protease	63.5	4.6e-18
TARA_AOS_NCLDV_00003_000000000005_15	2ZA04	Bacteria	S	unknown	17	0.00042	NA	NA	NA	NA
TARA_AOS_NCLDV_00003_000000000005_16	2S70D	Eukarya	S	Lipocalin-like domain	116.5	1.5e-34	PF08212	Lipocalin-like domain	36	1e-09
TARA_AOS_NCLDV_00003_000000000005_17	KOG2550	Eukarya	F	IMP dehydrogenase activity	291.1	2.2e-87	PF00478	IMP dehydrogenase / GMP reductase domain	227.5	3.5e-68
TARA_AOS_NCLDV_00003_000000000005_18	KOG0231	Eukarya	DZ	MORN repeat-containing protein	61.6	8.6e-18	PF02493	MORN repeat	42.2	6e-12
TARA_AOS_NCLDV_00003_000000000005_19	KOG0817	Eukarya	I	fatty-acyl-CoA binding	58.3	8.6e-17	PF00887	Acyl CoA binding protein	62	8.7e-18
TARA_AOS_NCLDV_00003_000000000005_2	32UDJ	Bacteria	S	unknown	17.6	0.00041	NA	NA	NA	NA
TARA_AOS_NCLDV_00003_000000000005_20	KOG4430	Eukarya	S	DNA topoisomerase binding	45.7	9.3e-13	PF13639	Ring finger domain	34.3	3.6e-09
TARA_AOS_NCLDV_00003_000000000005_23	2S61S	Eukarya	L	transposition	25.4	3.3e-07	PF03153	Transcription factor IIA, alpha/beta subunit	23.6	7.5e-06
TARA_AOS_NCLDV_00003_000000000005_24	33GXI	Bacteria	S	unknown	46	6e-13	NA	NA	NA	NA
TARA_AOS_NCLDV_00003_000000000005_25	306EF	Bacteria	S	YxiJ-like protein	19.8	0.00011	NA	NA	NA	NA
TARA_AOS_NCLDV_00003_000000000005_26	KOG0317	Eukarya	O	peroxisome-chloroplast membrane tethering	48.5	1e-13	PF13639	Ring finger domain	37.4	4e-10
TARA_AOS_NCLDV_00003_000000000005_27	4QES2	Virus	S	ubiquitin-protein ligase activity	65.2	8e-19	NA	NA	NA	NA
TARA_AOS_NCLDV_00003_000000000005_28	32YQU	Bacteria	S	unknown	17.7	0.00048	NA	NA	NA	NA
TARA_AOS_NCLDV_00003_000000000005_29	KOG3011	Eukarya	S	protein ubiquitination	67.2	2.4e-19	PF10520	Lipid desaturase domain	71.1	1.9e-20
TARA_AOS_NCLDV_00003_000000000005_3	2QVKQ	Eukarya	S	unknown	19.8	7.3e-05	NA	NA	NA	NA
TARA_AOS_NCLDV_00003_000000000005_31	325BV	Bacteria	S	unknown	16.7	0.0008	NA	NA	NA	NA
TARA_AOS_NCLDV_00003_000000000005_32	34A9V	Bacteria	S	unknown	22.5	7.6e-06	NA	NA	NA	NA
TARA_AOS_NCLDV_00003_000000000005_35	2TNAN	Eukarya	S	unknown	17.5	0.00043	NA	NA	NA	NA
TARA_AOS_NCLDV_00003_000000000005_36	COG1770	Bacteria	E	oligopeptidase	423.6	2.5e-127	PF00326	Prolyl oligopeptidase family	149	2.1e-44
TARA_AOS_NCLDV_00003_000000000005_37	2RTKR	Eukarya	S	unknown	16.2	0.0009	NA	NA	NA	NA
TARA_AOS_NCLDV_00003_000000000005_38	2S1YV	Eukarya	F	dUTPase	75.8	5.1e-22	PF00692	dUTPase	26.2	8.4e-07
TARA_AOS_NCLDV_00003_000000000005_40	arCOG03835	Archaea	S	unknown	20.4	5.4e-05	NA	NA	NA	NA
TARA_AOS_NCLDV_00003_000000000005_43	2ZQTI	Bacteria	S	unknown	18.2	0.00025	NA	NA	NA	NA
TARA_AOS_NCLDV_00003_000000000005_45	3344M	Bacteria	S	Putative zinc ribbon domain	16.8	0.00093	NA	NA	NA	NA
TARA_AOS_NCLDV_00003_000000000005_46	33FEC	Bacteria	S	unknown	17.5	0.00051	NA	NA	NA	NA
TARA_AOS_NCLDV_00003_000000000005_48	4QC5J	Virus	S	Domain of unknown function (DUF2828)	284.2	2.7e-85	PF11443	Domain of unknown function (DUF2828)	181	4.5e-54
TARA_AOS_NCLDV_00003_000000000005_49	KOG4628	Eukarya	O	protein modification by small protein conjugation or removal	50.5	2.3e-14	PF13639	Ring finger domain	32.1	1.7e-08
TARA_AOS_NCLDV_00003_000000000005_50	arCOG01179	Archaea	J	Seems to be required for maximal rate of protein biosynthesis. Enhances ribosome dissociation into subunits and stabilizes the binding of the initiator Met-tRNA(I) to 40 S ribosomal subunits	39.1	6e-11	PF01176	Translation initiation factor 1A / IF-1	29	1.1e-07
TARA_AOS_NCLDV_00003_000000000005_51	4QAKR	Virus	S	protein serine/threonine kinase activity	36.5	3.7e-10	PF00069	Protein kinase domain	33.9	3.4e-09
TARA_AOS_NCLDV_00003_000000000005_53	KOG4307	Eukarya	S	RNA binding	77.9	6.1e-23	NA	NA	NA	NA
TARA_AOS_NCLDV_00003_000000000005_6	4QE3H	Virus	S		16.5	0.00068	NA	NA	NA	NA
TARA_AOS_NCLDV_00003_000000000005_8	2ZJ62	Bacteria	S	unknown	22.2	1.4e-05	NA	NA	NA	NA
TARA_AOS_NCLDV_00003_000000000005_9	KOG0599	Eukarya	G	phosphorylase kinase activity	13	0.00083	NA	NA	NA	NA
TARA_AOS_NCLDV_00003_000000000006_1	4QCU8	Virus	L	DNA topoisomerase	40.7	1.9e-11	PF13368	Topoisomerase C-terminal repeat	20.9	4.2e-05
TARA_AOS_NCLDV_00003_000000000006_10	2S5Q2	Eukarya	S	unknown	16.5	0.00041	NA	NA	NA	NA
TARA_AOS_NCLDV_00003_000000000006_11	COG3236	Bacteria	S	hydrolase activity hydrolyzing N-glycosyl compounds	31.9	9.2e-09	PF08719	NADAR domain	17.7	0.00052
TARA_AOS_NCLDV_00003_000000000006_12	2QX16	Eukarya	S	Der1-like family	16.5	0.00063	PF14203	Putative transposon-transfer assisting protein	17.9	0.00045
TARA_AOS_NCLDV_00003_000000000006_13	KOG0328	Eukarya	JKL	helicase activity	435.1	5.5e-131	PF00270	DEAD/DEAH box helicase	125.5	3e-37
TARA_AOS_NCLDV_00003_000000000006_14	COG0249	Bacteria	L	that it carries out the mismatch recognition step. This protein has a weak ATPase activity	106.1	1.9e-31	PF00488	MutS domain V	73.8	2.7e-21
TARA_AOS_NCLDV_00003_000000000006_15	2SAE0	Eukarya	S	unknown	25.8	1.8e-06	NA	NA	NA	NA
TARA_AOS_NCLDV_00003_000000000006_17	4QH5V	Virus	S		79.2	5e-23	PF04848	Poxvirus A22 protein	46.6	5.8e-13
TARA_AOS_NCLDV_00003_000000000006_18	2STRS	Eukarya	S	unknown	199.7	1.2e-59	PF19071	Family of unknown function (DUF5767)	126.7	4.4e-38
TARA_AOS_NCLDV_00003_000000000006_19	2TNA7	Eukarya	S	unknown	22.4	1.8e-05	PF08647	BRE1 E3 ubiquitin ligase	18.6	0.00023
TARA_AOS_NCLDV_00003_000000000006_2	COG1622	Bacteria	C	oxidoreductase activity acting on a heme group of donors	22.2	1.5e-05	NA	NA	NA	NA
TARA_AOS_NCLDV_00003_000000000006_20	30AY5	Bacteria	S	unknown	17.6	0.00041	NA	NA	NA	NA
TARA_AOS_NCLDV_00003_000000000006_21	2SZXU	Eukarya	S	unknown	19.1	6.6e-05	NA	NA	NA	NA
TARA_AOS_NCLDV_00003_000000000006_22	COG0136	Bacteria	E	Catalyzes the NADPH-dependent formation of L-aspartate- semialdehyde (L-ASA) by the reductive dephosphorylation of L- aspartyl-4-phosphate	354	1.4e-106	PF02774	Semialdehyde dehydrogenase, dimerisation domain	135.5	3.3e-40
TARA_AOS_NCLDV_00003_000000000006_23	2QQBK	Eukarya	E	homoserine dehydrogenase activity	582.7	1.8e-175	PF00742	Homoserine dehydrogenase	146	1.6e-43
TARA_AOS_NCLDV_00003_000000000006_24	KOG4628	Eukarya	O	protein modification by small protein conjugation or removal	48	1.3e-13	PF13639	Ring finger domain	45	1.7e-12
TARA_AOS_NCLDV_00003_000000000006_25	2S536	Eukarya	G	Glycosyl hydrolases family 28	281.2	2.2e-84	PF00295	Glycosyl hydrolases family 28	144.2	7.6e-43
TARA_AOS_NCLDV_00003_000000000006_26	4QAM2	Virus	S	catalytic activity	109.8	2.1e-32	PF02739	5'-3' exonuclease, N-terminal resolvase-like domain	76.8	2.5e-22
TARA_AOS_NCLDV_00003_000000000006_29	COG3205	Bacteria	S	membrane	33.5	2.5e-09	PF09834	Predicted membrane protein (DUF2061)	35.6	1.6e-09
TARA_AOS_NCLDV_00003_000000000006_30	33C81	Bacteria	S	unknown	17.3	0.00076	NA	NA	NA	NA
TARA_AOS_NCLDV_00003_000000000006_31	2SFD6	Eukarya	S	calcium ion binding	19.7	7.8e-05	PF13405	EF-hand domain	22.2	1.2e-05
TARA_AOS_NCLDV_00003_000000000006_35	2S9JM	Eukarya	S	Acetyltransferase (GNAT) domain	21.8	1.5e-05	PF01233	Myristoyl-CoA:protein N-myristoyltransferase, N-terminal domain	29.7	8.4e-08
TARA_AOS_NCLDV_00003_000000000006_36	arCOG01791	Archaea	Q	Methyltransferase	61.7	7.3e-18	PF08241	Methyltransferase domain	42.4	1.3e-11
TARA_AOS_NCLDV_00003_000000000006_38	2QQPD	Eukarya	S	dipeptidase activity	18.5	0.0001	NA	NA	NA	NA
TARA_AOS_NCLDV_00003_000000000006_40	2ZDM5	Bacteria	S	unknown	18.5	0.00022	NA	NA	NA	NA
TARA_AOS_NCLDV_00003_000000000006_41	32S5I	Bacteria	S	unknown	26.4	6.4e-07	PF01594	AI-2E family transporter	19.5	7e-05
TARA_AOS_NCLDV_00003_000000000006_43	2S5RP	Eukarya	S	unknown	37.4	2e-10	PF13385	Concanavalin A-like lectin/glucanases superfamily	37.1	5e-10
TARA_AOS_NCLDV_00003_000000000006_44	2S3BA	Eukarya	S	unknown	23	5.3e-06	PF13385	Concanavalin A-like lectin/glucanases superfamily	38.5	1.9e-10
TARA_AOS_NCLDV_00003_000000000006_45	COG4984	Bacteria	S	Membrane	24.4	1.4e-06	PF13385	Concanavalin A-like lectin/glucanases superfamily	34.9	2.5e-09
TARA_AOS_NCLDV_00003_000000000006_46	arCOG03898	Archaea	V	COG1403 Restriction endonuclease	40.2	3.9e-11	PF01844	HNH endonuclease	39.7	6.4e-11
TARA_AOS_NCLDV_00003_000000000006_47	4QB94	Virus	S	Erv1 / Alr family	92.2	4.5e-27	PF04777	Erv1 / Alr family	50.1	4.1e-14
TARA_AOS_NCLDV_00003_000000000006_48	4QAQH	Virus	S	phosphatase activity	93.2	4e-27	PF00293	NUDIX domain	46.2	6.7e-13
TARA_AOS_NCLDV_00003_000000000006_49	4QB5I	Virus	S	N-methyltransferase activity	97.3	1.5e-28	PF00271	Helicase conserved C-terminal domain	39.2	1.2e-10
TARA_AOS_NCLDV_00003_000000000006_5	KOG2035	Eukarya	L	DNA replication	24.3	2e-06	NA	NA	NA	NA
TARA_AOS_NCLDV_00003_000000000006_50	KOG3298	Eukarya	K	positive regulation of nuclear-transcribed mRNA poly(A) tail shortening	43.3	8.7e-13	PF03876	SHS2 domain found in N terminus of Rpb7p/Rpc25p/MJ0397	17.8	0.00049
TARA_AOS_NCLDV_00003_000000000006_51	2RCBP	Eukarya	S	unknown	21.1	3.1e-05	PF17035	Bromodomain extra-terminal - transcription regulation	16.7	0.00096
TARA_AOS_NCLDV_00003_000000000006_52	arCOG00299	Archaea	S	unknown	19.4	0.00012	PF04153	NOT2 / NOT3 / NOT5 family	17.5	0.00054
TARA_AOS_NCLDV_00003_000000000006_53	4QEST	Virus	A	mRNA capping enzyme	286.6	6.7e-86	PF03291	mRNA capping enzyme	83.4	2.4e-24
TARA_AOS_NCLDV_00003_000000000006_54	KOG3674	Eukarya	S	cap2 mRNA methylation	162.1	3.1e-48	PF01728	FtsJ-like methyltransferase	82.6	5.7e-24
TARA_AOS_NCLDV_00003_000000000006_57	COG1881	Bacteria	S	PFAM PEBP family protein	47.4	2.7e-13	NA	NA	NA	NA
TARA_AOS_NCLDV_00003_000000000006_6	arCOG02846	Archaea	O	ATP binding to DnaK triggers the release of the substrate protein thus completing the reaction cycle. Several rounds of ATP-dependent interactions between DnaJ DnaK and GrpE are required for fully efficient folding. Also involved in the DNA replication of plasmids through activation of initiation proteins	44.4	2.1e-12	PF00226	DnaJ domain	52.1	8.5e-15
TARA_AOS_NCLDV_00003_000000000006_7	4QDTX	Virus	S		92.7	3.1e-27	PF19196	Family of unknown function (DUF5871)	34.3	2.8e-09
TARA_AOS_NCLDV_00003_000000000006_8	NA	NA	NA	NA	NA	NA	PF00612	IQ calmodulin-binding motif	17	0.00054
TARA_AOS_NCLDV_00003_000000000006_9	KOG1946	Eukarya	B	regulation of transcription by RNA polymerase I	79.7	2.7e-23	PF02201	SWIB/MDM2 domain	67.8	8.6e-20
TARA_AOS_NCLDV_00003_000000000007_1	33QQ6	Bacteria	S	unknown	19.3	9.5e-05	PF02181	Formin Homology 2 Domain	15.9	0.00088
TARA_AOS_NCLDV_00003_000000000007_10	KOG0138	Eukarya	I	glutaryl-CoA dehydrogenase activity	502.2	1.3e-151	PF00441	Acyl-CoA dehydrogenase, C-terminal domain	91.3	1.1e-26
TARA_AOS_NCLDV_00003_000000000007_11	KOG3396	Eukarya	K	glucosamine 6-phosphate N-acetyltransferase activity	130.7	1.4e-38	PF00583	Acetyltransferase (GNAT) family	67.2	2.2e-19
TARA_AOS_NCLDV_00003_000000000007_14	COG1061	Bacteria	L	Type III restriction enzyme res subunit	23.5	4.9e-06	PF13173	AAA domain	20.9	4.5e-05
TARA_AOS_NCLDV_00003_000000000007_15	2SAKM	Eukarya	S	unknown	46.5	1.7e-13	NA	NA	NA	NA
TARA_AOS_NCLDV_00003_000000000007_16	NA	NA	NA	NA	NA	NA	PF15563	Immunity protein 19	18	0.00027
TARA_AOS_NCLDV_00003_000000000007_17	4QCB0	Virus	S	nuclease activity	78.8	6.5e-23	PF09588	YqaJ-like viral recombinase domain	64.6	1.7e-18
TARA_AOS_NCLDV_00003_000000000007_18	KOG1112	Eukarya	F	ribonucleoside-diphosphate reductase activity	1268.8	0	PF02867	Ribonucleotide reductase, barrel domain	606.3	7.1e-183
TARA_AOS_NCLDV_00003_000000000007_19	2RDZH	Eukarya	S	Domain present in ubiquitin-regulatory proteins	15.9	0.00077	PF19909	Domain of unknown function (DUF6382)	16.8	0.00066
TARA_AOS_NCLDV_00003_000000000007_2	COG1191	Bacteria	K	sigma factor activity	55.1	1.1e-15	PF04542	Sigma-70 region 2	35.4	1.1e-09
TARA_AOS_NCLDV_00003_000000000007_20	COG0164	Bacteria	L	Endonuclease that specifically degrades the RNA of RNA- DNA hybrids	176.1	1.1e-52	PF01351	Ribonuclease HII	92.5	4.7e-27
TARA_AOS_NCLDV_00003_000000000007_21	2S5UN	Eukarya	S	positive regulation of interferon-gamma secretion	16.3	0.00077	PF11027	Protein of unknown function (DUF2615)	18.9	0.0002
TARA_AOS_NCLDV_00003_000000000007_22	30CQZ	Bacteria	S	unknown	18.5	0.00037	NA	NA	NA	NA
TARA_AOS_NCLDV_00003_000000000007_25	30VIG	Bacteria	S	unknown	16.5	0.00099	NA	NA	NA	NA
TARA_AOS_NCLDV_00003_000000000007_26	COG5524	Bacteria	S	PFAM Rhodopsin	80.6	1.3e-23	PF01036	Bacteriorhodopsin-like protein	54.6	1.7e-15
TARA_AOS_NCLDV_00003_000000000007_27	KOG4235	Eukarya	F	deoxycytidine kinase activity	189.5	1.5e-56	PF01712	Deoxynucleoside kinase	183.8	5.6e-55
TARA_AOS_NCLDV_00003_000000000007_28	4QB94	Virus	S	Erv1 / Alr family	112.1	3.6e-33	PF04777	Erv1 / Alr family	56.9	3.2e-16
TARA_AOS_NCLDV_00003_000000000007_29	33XBU	Bacteria	S	Domain of unknown function (DUF3784)	18.5	0.00033	NA	NA	NA	NA
TARA_AOS_NCLDV_00003_000000000007_3	344XG	Bacteria	S	unknown	16.3	0.00045	NA	NA	NA	NA
TARA_AOS_NCLDV_00003_000000000007_30	2ZPZY	Bacteria	S	unknown	18.6	0.00028	NA	NA	NA	NA
TARA_AOS_NCLDV_00003_000000000007_31	KOG0191	Eukarya	CO	cell redox homeostasis	60.3	1.5e-17	PF00085	Thioredoxin	56.2	4.2e-16
TARA_AOS_NCLDV_00003_000000000007_32	4QEYN	Virus	S	lipid catabolic process	112.7	2.7e-33	PF01734	Patatin-like phospholipase	59.4	8.7e-17
TARA_AOS_NCLDV_00003_000000000007_33	4QBVH	Virus	S		18.7	0.00022	PF19063	Family of unknown function (DUF5759)	45.2	9.8e-13
TARA_AOS_NCLDV_00003_000000000007_34	2S35H	Eukarya	S	protein homooligomerization	63	2.5e-18	NA	NA	NA	NA
TARA_AOS_NCLDV_00003_000000000007_4	COG1002	Bacteria	V	Type II restriction enzyme methylase subunits	64.9	7.5e-19	PF02384	N-6 DNA Methylase	33.9	3.2e-09
TARA_AOS_NCLDV_00003_000000000007_5	2S95A	Eukarya	S	ubiquitin-protein transferase activity	92.8	4.6e-27	PF04564	U-box domain	51.7	1.2e-14
TARA_AOS_NCLDV_00003_000000000007_6	325IW	Bacteria	S	unknown	15.6	0.0009	NA	NA	NA	NA
TARA_AOS_NCLDV_00003_000000000007_7	2RZ7R	Eukarya	S	Sulfite exporter TauE/SafE	47.8	1.1e-13	PF01925	Sulfite exporter TauE/SafE	51.8	1.3e-14
TARA_AOS_NCLDV_00003_000000000007_8	NA	NA	NA	NA	NA	NA	PF00581	Rhodanese-like domain	27.7	4.9e-07
TARA_AOS_NCLDV_00003_000000000007_9	4QFMQ	Virus	S		168.9	1.6e-50	NA	NA	NA	NA
TARA_AOS_NCLDV_00003_000000000008_1	33559	Bacteria	S	unknown	17.1	0.00061	NA	NA	NA	NA
TARA_AOS_NCLDV_00003_000000000008_11	KOG1105	Eukarya	K	transcription DNA-templated	101.1	6.8e-30	PF01096	Transcription factor S-II (TFIIS)	68.1	6.6e-20
TARA_AOS_NCLDV_00003_000000000008_13	2RKAZ	Eukarya	S	Prolyl 4-hydroxylase alpha subunit homologues.	97.1	1.9e-28	PF03171	2OG-Fe(II) oxygenase superfamily	25.5	2.3e-06
TARA_AOS_NCLDV_00003_000000000008_14	2QUYD	Eukarya	S	chaperone-mediated protein complex assembly	16.1	0.00052	NA	NA	NA	NA
TARA_AOS_NCLDV_00003_000000000008_15	COG3205	Bacteria	S	membrane	19.5	4.1e-05	PF09834	Predicted membrane protein (DUF2061)	23	1.3e-05
TARA_AOS_NCLDV_00003_000000000008_16	KOG3398	Eukarya	K	sequence-specific DNA binding	96.3	3.6e-28	PF01381	Helix-turn-helix	43.2	4.9e-12
TARA_AOS_NCLDV_00003_000000000008_17	330BQ	Bacteria	S	unknown	18.2	0.00024	NA	NA	NA	NA
TARA_AOS_NCLDV_00003_000000000008_18	4QGVV	Virus	K	RNA polymerase Rpb6	64.7	1.5e-18	PF01192	RNA polymerase Rpb6	42.1	9.5e-12
TARA_AOS_NCLDV_00003_000000000008_19	KOG2691	Eukarya	K	maintenance of transcriptional fidelity during DNA-templated transcription elongation from RNA polymerase II promoter	44.7	8.5e-13	PF02150	RNA polymerases M/15 Kd subunit	23.4	6.5e-06
TARA_AOS_NCLDV_00003_000000000008_2	COG3338	Bacteria	P	carbonate dehydratase activity	31.8	1.6e-08	NA	NA	NA	NA
TARA_AOS_NCLDV_00003_000000000008_20	KOG0895	Eukarya	O	ubiquitin-protein transferase activity	177.6	3.5e-53	PF00179	Ubiquitin-conjugating enzyme	86.4	2.2e-25
TARA_AOS_NCLDV_00003_000000000008_21	2S45Q	Eukarya	S	D5 N terminal like	315.2	1.7e-94	PF08706	D5 N terminal like	76.2	5.1e-22
TARA_AOS_NCLDV_00003_000000000008_22	arCOG00385	Archaea	S	dipeptide transport	20.5	3.5e-05	PF09972	Predicted membrane protein (DUF2207)	22.3	7.8e-06
TARA_AOS_NCLDV_00003_000000000008_23	348AZ	Bacteria	S	unknown	18.2	0.00025	NA	NA	NA	NA
TARA_AOS_NCLDV_00003_000000000008_24	33B9C	Bacteria	S	unknown	18	0.0004	NA	NA	NA	NA
TARA_AOS_NCLDV_00003_000000000008_3	32QJ8	Bacteria	S	unknown	19.4	0.00012	NA	NA	NA	NA
TARA_AOS_NCLDV_00003_000000000008_4	COG4951	Bacteria	L	DNA primase small subunit	205.5	2e-61	PF04851	Type III restriction enzyme, res subunit	80.2	2.8e-23
TARA_AOS_NCLDV_00003_000000000008_5	3053U	Bacteria	S	unknown	22.2	2e-05	NA	NA	NA	NA
TARA_AOS_NCLDV_00003_000000000008_9	33IFX	Bacteria	S	Antitoxin component of a toxin-antitoxin (TA) module	17.7	0.00041	PF17528	Family of unknown function (DUF5449)	16.8	0.00076
TARA_AOS_NCLDV_00003_000000000009_1	COG3066	Bacteria	L	DNA modification	19.7	4.8e-05	NA	NA	NA	NA
TARA_AOS_NCLDV_00003_000000000009_10	33GFT	Bacteria	S	unknown	19.7	7.8e-05	NA	NA	NA	NA
TARA_AOS_NCLDV_00003_000000000009_11	3122S	Bacteria	S	unknown	18.5	0.00016	PF19059	Family of unknown function (DUF5755)	70.1	2.1e-20
TARA_AOS_NCLDV_00003_000000000009_12	33JSS	Bacteria	S	unknown	17.6	0.00047	NA	NA	NA	NA
TARA_AOS_NCLDV_00003_000000000009_3	KOG0802	Eukarya	O	protein polyubiquitination	48.1	1.9e-13	PF13639	Ring finger domain	39.2	1.1e-10
TARA_AOS_NCLDV_00003_000000000009_4	4QDME	Virus	S	ATP-dependent peptidase activity	554.2	1e-166	PF05362	Lon protease (S16) C-terminal proteolytic domain	138.4	3.6e-41
TARA_AOS_NCLDV_00003_000000000009_5	2STN1	Eukarya	O	Prokaryotic RING finger family 4	35.8	1.1e-09	PF13920	Zinc finger, C3HC4 type (RING finger)	36	7.4e-10
TARA_AOS_NCLDV_00003_000000000009_7	arCOG00057	Archaea	M	Catalyzes the first step in hexosamine metabolism converting fructose-6P into glucosamine-6P using glutamine as a nitrogen source	484.2	8.2e-146	PF01380	SIS domain	144.3	2.7e-43
TARA_AOS_NCLDV_00003_000000000009_8	KOG1567	Eukarya	K	ribonucleoside-diphosphate reductase activity	562.9	2.2e-169	PF00268	Ribonucleotide reductase, small chain	365.7	2.5e-110
TARA_AOS_NCLDV_00003_000000000009_9	2SCRM	Eukarya	A	Mitotic checkpoint regulator MAD2B-interacting	17.3	0.00053	NA	NA	NA	NA
TARA_AOS_NCLDV_00003_000000000010_1	KOG0020	Eukarya	O	unfolded protein binding	22.1	1.9e-06	NA	NA	NA	NA
TARA_AOS_NCLDV_00003_000000000010_10	2RHBB	Eukarya	S	PML-RARA regulated adaptor molecule 1	21.5	2.2e-05	NA	NA	NA	NA
TARA_AOS_NCLDV_00003_000000000010_11	4QBH7	Virus	S	DNA ligase (NAD+) activity	478.1	8.2e-144	PF01653	NAD-dependent DNA ligase adenylation domain	73.6	2.4e-21
TARA_AOS_NCLDV_00003_000000000010_14	KOG0731	Eukarya	O	metalloendopeptidase activity	538.7	2.4e-162	PF00004	ATPase family associated with various cellular activities (AAA)	144.5	3.9e-43
TARA_AOS_NCLDV_00003_000000000010_15	2QY2B	Eukarya	S	unknown	17.4	0.00066	NA	NA	NA	NA
TARA_AOS_NCLDV_00003_000000000010_16	2RUXP	Eukarya	S	Protein of unknown function (DUF4243)	16	0.00076	NA	NA	NA	NA
TARA_AOS_NCLDV_00003_000000000010_17	2R2IS	Eukarya	U	unknown	18.3	4.7e-05	NA	NA	NA	NA
TARA_AOS_NCLDV_00003_000000000010_18	COG3545	Bacteria	S	Serine hydrolase	19.9	7.6e-05	PF12740	Chlorophyllase enzyme	21.1	1.9e-05
TARA_AOS_NCLDV_00003_000000000010_19	arCOG14009	Archaea	S	unknown	17.5	0.0005	NA	NA	NA	NA
TARA_AOS_NCLDV_00003_000000000010_2	KOG3005	Eukarya	L	5'-flap endonuclease activity	92.3	4.6e-27	PF01541	GIY-YIG catalytic domain	50.7	2.5e-14
TARA_AOS_NCLDV_00003_000000000010_20	arCOG00481	Archaea	H	COG0382 4-hydroxybenzoate polyprenyltransferase and related prenyltransferases	37.6	1.8e-10	PF01040	UbiA prenyltransferase family	21.2	2.4e-05
TARA_AOS_NCLDV_00003_000000000010_24	32RZ2	Bacteria	S	unknown	17	0.00092	NA	NA	NA	NA
TARA_AOS_NCLDV_00003_000000000010_25	2ZHR5	Bacteria	S	unknown	17.3	0.00039	PF19058	Family of unknown function (DUF5754)	24.1	4.3e-06
TARA_AOS_NCLDV_00003_000000000010_27	arCOG11358	Archaea	S	unknown	17.4	0.00043	NA	NA	NA	NA
TARA_AOS_NCLDV_00003_000000000010_28	KOG4277	Eukarya	CO	peptidyl-cysteine oxidation	87.8	1.1e-25	PF00085	Thioredoxin	84.4	7.5e-25
TARA_AOS_NCLDV_00003_000000000010_29	KOG3752	Eukarya	L	RNA-DNA hybrid ribonuclease activity	125.7	4e-37	PF00075	RNase H	93.7	1.8e-27
TARA_AOS_NCLDV_00003_000000000010_30	2ZCMB	Bacteria	P	Ion channel	50	4.2e-14	PF07885	Ion channel	47.2	2.6e-13
TARA_AOS_NCLDV_00003_000000000010_31	321ID	Bacteria	S	unknown	16.6	0.00095	NA	NA	NA	NA
TARA_AOS_NCLDV_00003_000000000010_32	30C26	Bacteria	S	unknown	17.2	0.00058	NA	NA	NA	NA
TARA_AOS_NCLDV_00003_000000000010_5	COG0740	Bacteria	OU	serine-type endopeptidase activity	111.3	1.3e-32	PF00574	Clp protease	100.8	1.3e-29
TARA_AOS_NCLDV_00003_000000000010_6	KOG0001	Eukarya	O	cellular macromolecule catabolic process	218.3	8.9e-66	PF00240	Ubiquitin family	118.7	1.1e-35
TARA_AOS_NCLDV_00003_000000000010_8	3154Y	Bacteria	S	unknown	17.4	0.00043	NA	NA	NA	NA
TARA_AOS_NCLDV_00003_000000000010_9	4QE5W	Virus	S	nuclease activity	65	9.5e-19	PF12705	PD-(D/E)XK nuclease superfamily	24.1	4.8e-06
TARA_AOS_NCLDV_00003_000000000011_1	4QAX7	Virus	S	Large eukaryotic DNA virus major capsid protein	563.4	4.7e-170	PF04451	Large eukaryotic DNA virus major capsid protein	222.9	4.9e-67
TARA_AOS_NCLDV_00003_000000000011_10	4QASH	Virus	S	Poxvirus A32 protein	266.6	3.9e-80	PF04665	Poxvirus A32 protein	27.2	3.7e-07
TARA_AOS_NCLDV_00003_000000000011_11	2SF4Y	Eukarya	J	unknown	50.5	1.6e-14	NA	NA	NA	NA
TARA_AOS_NCLDV_00003_000000000011_12	2STKD	Eukarya	S	unknown	57	2e-16	NA	NA	NA	NA
TARA_AOS_NCLDV_00003_000000000011_13	KOG4472	Eukarya	G	mannoprotein biosynthetic process	88.1	8e-26	PF01793	Glycolipid 2-alpha-mannosyltransferase	56.2	5.8e-16
TARA_AOS_NCLDV_00003_000000000011_14	2RJ0F	Eukarya	M	Glycosyltransferase sugar-binding region containing DXD motif	66	1.7e-19	PF04488	Glycosyltransferase sugar-binding region containing DXD motif	37.6	4.2e-10
TARA_AOS_NCLDV_00003_000000000011_15	4QF41	Virus	S		17.7	0.00031	NA	NA	NA	NA
TARA_AOS_NCLDV_00003_000000000011_16	4QHNW	Virus	S		128.8	4.3e-38	PF19068	Family of unknown function (DUF5764)	152.2	1.2e-45
TARA_AOS_NCLDV_00003_000000000011_17	KOG0990	Eukarya	L	DNA replication	93.1	3e-27	PF13177	DNA polymerase III, delta subunit	29.5	1.1e-07
TARA_AOS_NCLDV_00003_000000000011_18	33U35	Bacteria	S	unknown	23.5	5.1e-06	NA	NA	NA	NA
TARA_AOS_NCLDV_00003_000000000011_19	NA	NA	NA	NA	NA	NA	PF19251	Family of unknown function (DUF5899)	18.9	0.00021
TARA_AOS_NCLDV_00003_000000000011_20	4QDCD	Virus	S		30.7	4.8e-08	NA	NA	NA	NA
TARA_AOS_NCLDV_00003_000000000011_21	2S6FA	Eukarya	S	zinc finger	36.5	5.6e-10	PF12874	Zinc-finger of C2H2 type	26.3	1.1e-06
TARA_AOS_NCLDV_00003_000000000011_22	COG2356	Bacteria	L	endonuclease I	73.4	1.9e-21	PF04231	Endonuclease I	62.6	7e-18
TARA_AOS_NCLDV_00003_000000000011_23	30N61	Bacteria	S	unknown	16.7	0.00091	PF02687	FtsX-like permease family	17.5	0.00068
TARA_AOS_NCLDV_00003_000000000011_26	2RUET	Eukarya	S	unknown	15.5	0.00091	NA	NA	NA	NA
TARA_AOS_NCLDV_00003_000000000011_27	4QF41	Virus	S		72.3	5.5e-21	PF19066	Family of unknown function (DUF5762)	75.1	4.3e-22
TARA_AOS_NCLDV_00003_000000000011_28	4QFDP	Virus	S		39	9.3e-11	NA	NA	NA	NA
TARA_AOS_NCLDV_00003_000000000011_29	30NYX	Bacteria	S	unknown	18.5	0.00029	NA	NA	NA	NA
TARA_AOS_NCLDV_00003_000000000011_3	4QBAE	Virus	S	Poxvirus Late Transcription Factor VLTF3 like	214.9	2.7e-64	PF04947	Poxvirus Late Transcription Factor VLTF3 like	150.5	5.4e-45
TARA_AOS_NCLDV_00003_000000000011_30	arCOG01975	Archaea	CO	cell adhesion involved in biofilm formation	24.5	1.6e-06	NA	NA	NA	NA
TARA_AOS_NCLDV_00003_000000000011_31	arCOG04241	Archaea	K	DNA-dependent RNA polymerase catalyzes the transcription of DNA into RNA using the four ribonucleoside triphosphates as substrates	70.1	3.4e-20	PF01193	RNA polymerase Rpb3/Rpb11 dimerisation domain	41	2e-11
TARA_AOS_NCLDV_00003_000000000011_33	2ZRZW	Bacteria	C	Antenna complexes are light-harvesting systems which transfer the excitation energy to the reaction centers	17.3	0.00044	NA	NA	NA	NA
TARA_AOS_NCLDV_00003_000000000011_34	32VTY	Bacteria	S	unknown	17	0.00057	NA	NA	NA	NA
TARA_AOS_NCLDV_00003_000000000011_35	2SFV5	Eukarya	S	Hypoxia induced protein conserved region	18.8	0.00012	NA	NA	NA	NA
TARA_AOS_NCLDV_00003_000000000011_36	2S44R	Eukarya	S	unknown	20.2	1.2e-05	NA	NA	NA	NA
TARA_AOS_NCLDV_00003_000000000011_5	4QE6F	Virus	S		117.4	1.1e-34	PF19150	Family of unknown function (DUF5832)	83.6	1.4e-24
TARA_AOS_NCLDV_00003_000000000011_6	2QVWY	Eukarya	S	intramembranous ossification	15.8	0.00047	NA	NA	NA	NA
TARA_AOS_NCLDV_00003_000000000011_7	KOG3173	Eukarya	S	zinc ion binding	55.4	7e-16	PF01428	AN1-like Zinc finger	27.8	3.4e-07
TARA_AOS_NCLDV_00003_000000000011_8	arCOG01571	Archaea	S	Mechanosensitive ion channel	16.5	0.0009	NA	NA	NA	NA
TARA_AOS_NCLDV_00003_000000000012_1	2SFG4	Eukarya	S	Tumor necrosis factor receptor / nerve growth factor receptor repeats.	99.6	1.5e-29	PF16403	Domain of unknown function (DUF5011)	129	7.8e-39
TARA_AOS_NCLDV_00003_000000000012_11	4QBBU	Virus	S		18.6	0.00021	NA	NA	NA	NA
TARA_AOS_NCLDV_00003_000000000012_12	4QHA4	Virus	S		67.3	3.4e-19	PF19065	Family of unknown function (DUF5761)	64.4	9.7e-19
TARA_AOS_NCLDV_00003_000000000012_13	KOG0355	Eukarya	L	DNA topoisomerase type II (ATP-hydrolyzing) activity	1233.1	0	PF00521	DNA gyrase/topoisomerase IV, subunit A	385.9	3.7e-116
TARA_AOS_NCLDV_00003_000000000012_15	NA	NA	NA	NA	NA	NA	PF19060	DVNP family	63.1	3.8e-18
TARA_AOS_NCLDV_00003_000000000012_16	2QQUW	Eukarya	S	Connexin	18	0.0002	NA	NA	NA	NA
TARA_AOS_NCLDV_00003_000000000012_17	COG1022	Bacteria	I	Amp-dependent synthetase and ligase	294.5	1.9e-88	PF00501	AMP-binding enzyme	242.5	1e-72
TARA_AOS_NCLDV_00003_000000000012_19	2RZV2	Eukarya	S	unknown	236.2	1.3e-70	PF19197	Family of unknown function (DUF5872)	128	4e-38
TARA_AOS_NCLDV_00003_000000000012_2	COG2131	Bacteria	F	deaminase	131.9	5.5e-39	PF00383	Cytidine and deoxycytidylate deaminase zinc-binding region	83.3	1.4e-24
TARA_AOS_NCLDV_00003_000000000012_20	COG1231	Bacteria	E	oxidoreductase activity	95	9.6e-28	PF01593	Flavin containing amine oxidoreductase	62.1	9.6e-18
TARA_AOS_NCLDV_00003_000000000012_21	2S2DY	Eukarya	S	unknown	38	1.1e-10	PF13640	2OG-Fe(II) oxygenase superfamily	23.8	1e-05
TARA_AOS_NCLDV_00003_000000000012_25	4QCQY	Virus	K	Transcription factor TFIID (or TATA-binding protein TBP)	40	3.6e-11	PF00352	Transcription factor TFIID (or TATA-binding protein, TBP)	37.9	1.9e-10
TARA_AOS_NCLDV_00003_000000000012_27	KOG0990	Eukarya	L	DNA replication	216.7	9.9e-65	PF00004	ATPase family associated with various cellular activities (AAA)	42.8	1.1e-11
TARA_AOS_NCLDV_00003_000000000012_28	4QEEZ	Virus	S		48.6	6.9e-14	PF17208	RNA binding Region	17.6	0.00074
TARA_AOS_NCLDV_00003_000000000012_3	4QH60	Virus	A	polynucleotide adenylyltransferase activity	131.1	7.2e-39	PF19244	Poly(A) polymerase catalytic subunit	158	2.3e-47
TARA_AOS_NCLDV_00003_000000000012_30	KOG4754	Eukarya	S	isomerase activity	45.3	7.4e-13	PF00300	Histidine phosphatase superfamily (branch 1)	29.5	8.4e-08
TARA_AOS_NCLDV_00003_000000000012_32	arCOG00271	Archaea	EG	COG0697 Permeases of the drug metabolite transporter (DMT) superfamily	28.5	1.3e-07	PF00892	EamA-like transporter family	25.1	2.6e-06
TARA_AOS_NCLDV_00003_000000000012_33	4QCG1	Virus	L	Proliferating cell nuclear antigen C-terminal domain	237.7	2.1e-71	PF02747	Proliferating cell nuclear antigen, C-terminal domain	73.5	2.7e-21
TARA_AOS_NCLDV_00003_000000000012_34	KOG1669	Eukarya	J	translation initiation factor activity	88.3	1.1e-25	PF01652	Eukaryotic initiation factor 4E	94.7	7.6e-28
TARA_AOS_NCLDV_00003_000000000012_35	331VC	Bacteria	S	Protein of unknown function (DUF4064)	24.7	3e-06	NA	NA	NA	NA
TARA_AOS_NCLDV_00003_000000000012_36	2S0Z0	Eukarya	S	Ubiquitin interaction domain-containing protein	23.2	3.8e-06	PF19026	HYPK UBA domain	27.3	2.6e-07
TARA_AOS_NCLDV_00003_000000000012_37	2STN1	Eukarya	O	Prokaryotic RING finger family 4	22.6	1.3e-05	PF13920	Zinc finger, C3HC4 type (RING finger)	23	8.1e-06
TARA_AOS_NCLDV_00003_000000000012_38	31KV9	Bacteria	S	unknown	17.1	0.0008	NA	NA	NA	NA
TARA_AOS_NCLDV_00003_000000000012_4	KOG1264	Eukarya	Z	phosphatidylinositol phospholipase C activity	29.1	5.4e-08	PF00387	Phosphatidylinositol-specific phospholipase C, Y domain	38.1	2.6e-10
TARA_AOS_NCLDV_00003_000000000012_40	KOG0100	Eukarya	O	ATP binding	821.4	1e-247	PF00012	Hsp70 protein	840.9	7e-254
TARA_AOS_NCLDV_00003_000000000012_5	4QAX7	Virus	S	Large eukaryotic DNA virus major capsid protein	208.5	2.3e-62	PF16903	Major capsid protein N-terminus	79	5.6e-23
TARA_AOS_NCLDV_00003_000000000012_6	30BVH	Bacteria	S	unknown	18.4	0.00035	NA	NA	NA	NA
TARA_AOS_NCLDV_00003_000000000012_7	32CQY	Bacteria	S	unknown	18.2	0.00036	NA	NA	NA	NA
TARA_AOS_NCLDV_00003_000000000012_8	4QCXA	Virus	S	transferase activity	103.2	2.5e-30	PF00535	Glycosyl transferase family 2	69.1	6e-20
TARA_AOS_NCLDV_00003_000000000012_9	KOG1968	Eukarya	E	DNA clamp loader activity	70.6	1.7e-20	PF00004	ATPase family associated with various cellular activities (AAA)	42.7	1.1e-11
TARA_MED_NCLDV_00027_000000000001_1	2S0UH	Eukarya	S	structural constituent of cell wall	38	9.4e-11	NA	NA	NA	NA
TARA_MED_NCLDV_00027_000000000001_10	4QGNM	Virus	L	mismatched DNA binding	425.9	5.2e-128	PF00488	MutS domain V	141.7	4e-42
TARA_MED_NCLDV_00027_000000000001_11	2RXFJ	Eukarya	S	unknown	90.3	2.2e-26	NA	NA	NA	NA
TARA_MED_NCLDV_00027_000000000001_2	KOG3673	Eukarya	S	cap1 mRNA methylation	156.3	3.8e-47	PF01728	FtsJ-like methyltransferase	73.7	3.1e-21
TARA_MED_NCLDV_00027_000000000001_3	2RIGS	Eukarya	S	unknown	17.1	0.00068	NA	NA	NA	NA
TARA_MED_NCLDV_00027_000000000001_4	30YIX	Bacteria	S	unknown	17.2	0.00034	NA	NA	NA	NA
TARA_MED_NCLDV_00027_000000000001_5	30A6V	Bacteria	S	unknown	23.5	6.6e-06	NA	NA	NA	NA
TARA_MED_NCLDV_00027_000000000001_8	arCOG04244	Archaea	F	DNA-dependent RNA polymerase catalyzes the transcription of DNA into RNA using the four ribonucleoside triphosphates as substrates	62.9	3.4e-18	PF01194	RNA polymerases N / 8 kDa subunit	71.9	5.9e-21
TARA_MED_NCLDV_00027_000000000001_9	arCOG00009	Archaea	E	amino acid	234.9	1.9e-70	PF13520	Amino acid permease	144.1	8.7e-43
TARA_MED_NCLDV_00027_000000000002_1	2QW2I	Eukarya	M	glycolipid 6-alpha-mannosyltransferase activity	77.7	1.6e-22	PF04488	Glycosyltransferase sugar-binding region containing DXD motif	53.9	3.5e-15
TARA_MED_NCLDV_00027_000000000002_10	4QDME	Virus	S	ATP-dependent peptidase activity	378.9	9.4e-114	PF00004	ATPase family associated with various cellular activities (AAA)	38.4	2.4e-10
TARA_MED_NCLDV_00027_000000000002_2	33I77	Bacteria	S	unknown	110.8	1.2e-32	PF03016	Exostosin family	21.5	1.8e-05
TARA_MED_NCLDV_00027_000000000002_4	2S254	Eukarya	L	2-hydroxy-adenosine triphosphate pyrophosphatase activity	17.5	0.00014	PF12916	Protein of unknown function (DUF3834)	16.4	0.00066
TARA_MED_NCLDV_00027_000000000002_7	32Z7E	Bacteria	S	unknown	25.4	1.7e-06	PF10269	Transmembrane Fragile-X-F protein	18.9	0.00015
TARA_MED_NCLDV_00027_000000000002_8	32KHY	Bacteria	S	unknown	17.3	0.00046	NA	NA	NA	NA
TARA_MED_NCLDV_00027_000000000002_9	KOG0261	Eukarya	K	DNA-directed 5'-3' RNA polymerase activity	1132.7	0	PF04997	RNA polymerase Rpb1, domain 1	292.5	6.2e-88
TARA_MED_NCLDV_00027_000000000003_1	COG1022	Bacteria	I	Amp-dependent synthetase and ligase	40.9	1.5e-11	NA	NA	NA	NA
TARA_MED_NCLDV_00027_000000000003_2	30BPY	Bacteria	S	unknown	17.9	0.00039	NA	NA	NA	NA
TARA_MED_NCLDV_00027_000000000003_3	33JX4	Bacteria	S	unknown	58.1	1.4e-16	NA	NA	NA	NA
TARA_MED_NCLDV_00027_000000000003_4	2QPPY	Eukarya	S	proline iminopeptidase	271.5	2e-81	PF00561	alpha/beta hydrolase fold	82.2	7.5e-24
TARA_MED_NCLDV_00027_000000000004_10	4QHII	Virus	S	Ulp1 protease family C-terminal catalytic domain	156.1	1.9e-46	PF02902	Ulp1 protease family, C-terminal catalytic domain	32.5	1.2e-08
TARA_MED_NCLDV_00027_000000000004_11	KOG0817	Eukarya	I	fatty-acyl-CoA binding	56.8	2.4e-16	PF00887	Acyl CoA binding protein	66.9	2.6e-19
TARA_MED_NCLDV_00027_000000000004_12	2T0WV	Eukarya	S	unknown	43.2	5.1e-12	PF00293	NUDIX domain	21.2	3.6e-05
TARA_MED_NCLDV_00027_000000000004_13	2SX88	Eukarya	S	unknown	16.2	0.001	NA	NA	NA	NA
TARA_MED_NCLDV_00027_000000000004_14	2S17R	Eukarya	S	unknown	143.6	1.5e-42	PF05721	Phytanoyl-CoA dioxygenase (PhyH)	20.6	7e-05
TARA_MED_NCLDV_00027_000000000004_15	2S8HK	Eukarya	S	unknown	17.3	0.00027	NA	NA	NA	NA
TARA_MED_NCLDV_00027_000000000004_17	4QB5I	Virus	S	N-methyltransferase activity	82.6	4.3e-24	PF04851	Type III restriction enzyme, res subunit	28.1	2.8e-07
TARA_MED_NCLDV_00027_000000000004_18	COG0571	Bacteria	J	ribonuclease III activity	141.9	4e-42	PF14622	Ribonuclease-III-like	62.7	5.7e-18
TARA_MED_NCLDV_00027_000000000004_2	KOG4265	Eukarya	S	ubiquitin-protein transferase activity	59.1	8e-17	PF13920	Zinc finger, C3HC4 type (RING finger)	45.5	7.6e-13
TARA_MED_NCLDV_00027_000000000004_21	KOG2379	Eukarya	L	3'-flap endonuclease activity	99.8	2.2e-29	PF02732	ERCC4 domain	76	5.3e-22
TARA_MED_NCLDV_00027_000000000004_22	325C0	Bacteria	S	unknown	18.9	0.0002	PF10459	Peptidase S46	16.7	0.00036
TARA_MED_NCLDV_00027_000000000004_24	2ZCMB	Bacteria	P	Ion channel	31.7	1.5e-08	PF07885	Ion channel	33.7	4e-09
TARA_MED_NCLDV_00027_000000000004_25	32T9X	Bacteria	S	unknown	19	0.00016	NA	NA	NA	NA
TARA_MED_NCLDV_00027_000000000004_26	2SDMP	Eukarya	S	unknown	28.4	2.3e-08	NA	NA	NA	NA
TARA_MED_NCLDV_00027_000000000004_27	2ZRFQ	Bacteria	S	unknown	66.2	4.3e-19	NA	NA	NA	NA
TARA_MED_NCLDV_00027_000000000004_28	2QST1	Eukarya	G	GDP-fucose protein O-fucosyltransferase	35.9	6.4e-10	PF10250	GDP-fucose protein O-fucosyltransferase	33.3	6.9e-09
TARA_MED_NCLDV_00027_000000000004_29	COG0534	Bacteria	V	Mate efflux family protein	126.5	2.7e-37	PF01554	MatE	108.5	4.1e-32
TARA_MED_NCLDV_00027_000000000004_3	KOG3005	Eukarya	L	5'-flap endonuclease activity	90.3	1.9e-26	PF01541	GIY-YIG catalytic domain	37.4	3.6e-10
TARA_MED_NCLDV_00027_000000000004_4	2ZSNC	Bacteria	S	unknown	18.8	0.00023	NA	NA	NA	NA
TARA_MED_NCLDV_00027_000000000004_5	KOG0571	Eukarya	E	L-asparagine biosynthetic process	508.9	3.6e-153	PF00733	Asparagine synthase	255	2.5e-76
TARA_MED_NCLDV_00027_000000000004_8	KOG0242	Eukarya	Z	microtubule motor activity	134.1	7.6e-40	PF00225	Kinesin motor domain	122.2	3.4e-36
TARA_MED_NCLDV_00027_000000000004_9	31Q5M	Bacteria	S	unknown	17.7	0.00044	NA	NA	NA	NA
TARA_MED_NCLDV_00027_000000000005_1	KOG4439	Eukarya	E	ATP binding	200.3	7.8e-60	PF00176	SNF2-related domain	155.3	2.7e-46
TARA_MED_NCLDV_00027_000000000005_2	33PNI	Bacteria	S	unknown	17.7	0.00022	NA	NA	NA	NA
TARA_MED_NCLDV_00027_000000000005_3	2SC5Q	Eukarya	O	unknown	61.6	1.4e-17	PF13639	Ring finger domain	40.3	4.8e-11
TARA_MED_NCLDV_00027_000000000005_4	32UI6	Bacteria	S	unknown	109.3	4.6e-32	PF16044	Domain of unknown function (DUF4796)	17.5	0.00039
TARA_MED_NCLDV_00027_000000000005_5	2SGF8	Eukarya	S	Ankyrin repeats (3 copies)	19.2	0.00012	PF12796	Ankyrin repeats (3 copies)	17.3	0.00083
TARA_MED_NCLDV_00027_000000000005_6	332J9	Bacteria	S	Apparently involved in regulation of cell wall	127.4	8.2e-38	PF01041	DegT/DnrJ/EryC1/StrS aminotransferase family	105.3	6.2e-31
TARA_MED_NCLDV_00027_000000000006_1	4QCRE	Virus	S	Chordopoxvirus A33R protein	17.9	0.00022	PF09717	Plasmodium falciparum domain of unknown function (CPW_WPC)	19.5	0.00022
TARA_MED_NCLDV_00027_000000000006_10	2S448	Eukarya	V	Beta-lactamase	19.4	4.7e-05	PF07407	Seadornavirus VP6 protein	19	9.1e-05
TARA_MED_NCLDV_00027_000000000006_13	2S668	Eukarya	S	PLAC8 family	43.4	3.8e-12	PF04749	PLAC8 family	33.4	1.1e-08
TARA_MED_NCLDV_00027_000000000006_14	2S6Q5	Eukarya	S	unknown	17.6	0.00027	NA	NA	NA	NA
TARA_MED_NCLDV_00027_000000000006_15	33XG9	Bacteria	S	unknown	18	0.00036	NA	NA	NA	NA
TARA_MED_NCLDV_00027_000000000006_16	4QE6F	Virus	S		127.2	1.1e-37	PF19150	Family of unknown function (DUF5832)	82.7	2.8e-24
TARA_MED_NCLDV_00027_000000000006_17	2ZE2M	Bacteria	S	unknown	19.3	0.00015	NA	NA	NA	NA
TARA_MED_NCLDV_00027_000000000006_2	4QHA4	Virus	S		74.6	2e-21	PF19065	Family of unknown function (DUF5761)	66.7	1.8e-19
TARA_MED_NCLDV_00027_000000000006_3	KOG0355	Eukarya	L	DNA topoisomerase type II (ATP-hydrolyzing) activity	1225.4	0	PF00521	DNA gyrase/topoisomerase IV, subunit A	367.4	1.5e-110
TARA_MED_NCLDV_00027_000000000006_4	NA	NA	NA	NA	NA	NA	PF19060	DVNP family	47.9	2.1e-13
TARA_MED_NCLDV_00027_000000000006_6	2RJIX	Eukarya	S	unknown	18.7	0.00012	NA	NA	NA	NA
TARA_MED_NCLDV_00027_000000000006_7	NA	NA	NA	NA	NA	NA	PF09531	Nucleoporin protein Ndc1-Nup	17.8	0.00017
TARA_MED_NCLDV_00027_000000000006_8	2RGT5	Eukarya	S	unknown	26.7	5.8e-07	NA	NA	NA	NA
TARA_MED_NCLDV_00027_000000000007_1	4QEX9	Virus	S		26.5	1.5e-07	NA	NA	NA	NA
TARA_MED_NCLDV_00027_000000000007_11	KOG2691	Eukarya	K	maintenance of transcriptional fidelity during DNA-templated transcription elongation from RNA polymerase II promoter	41.5	8e-12	PF02150	RNA polymerases M/15 Kd subunit	21.7	2.2e-05
TARA_MED_NCLDV_00027_000000000007_12	31A3T	Bacteria	S	OmpA-like transmembrane domain	17.5	0.00033	NA	NA	NA	NA
TARA_MED_NCLDV_00027_000000000007_13	KOG0895	Eukarya	O	ubiquitin-protein transferase activity	135.5	1.7e-40	PF00179	Ubiquitin-conjugating enzyme	89.9	1.8e-26
TARA_MED_NCLDV_00027_000000000007_14	2S45Q	Eukarya	S	D5 N terminal like	339.8	6.2e-102	PF08706	D5 N terminal like	65.7	8.6e-19
TARA_MED_NCLDV_00027_000000000007_15	2QQTB	Eukarya	S	actin binding	29.4	5.5e-08	PF09486	Bacterial type III secretion protein (HrpB7)	19.6	0.00016
TARA_MED_NCLDV_00027_000000000007_16	30PAK	Bacteria	S	unknown	21.8	2.5e-05	PF00955	HCO3- transporter family	15.4	0.00097
TARA_MED_NCLDV_00027_000000000007_18	2Z967	Bacteria	S	Domain of unknown function (DUF4163)	19.2	0.0001	NA	NA	NA	NA
TARA_MED_NCLDV_00027_000000000007_20	2ZBI7	Bacteria	S	unknown	18.8	9.2e-05	NA	NA	NA	NA
TARA_MED_NCLDV_00027_000000000007_21	arCOG04258	Archaea	K	DNA-dependent RNA polymerase catalyzes the transcription of DNA into RNA using the four ribonucleoside triphosphates as substrates	54.8	8.9e-16	PF01191	RNA polymerase Rpb5, C-terminal domain	63.5	1.9e-18
TARA_MED_NCLDV_00027_000000000007_22	4QDEE	Virus	L	RNA polymerase beta subunit	926.4	3.2e-279	PF00562	RNA polymerase Rpb2, domain 6	343.4	2.7e-103
TARA_MED_NCLDV_00027_000000000007_24	KOG0223	Eukarya	U	water channel activity	66.3	1.5e-19	PF00230	Major intrinsic protein	46.4	6.1e-13
TARA_MED_NCLDV_00027_000000000007_26	KOG0214	Eukarya	K	DNA-directed 5'-3' RNA polymerase activity	1129.5	0	PF00562	RNA polymerase Rpb2, domain 6	352.3	5.4e-106
TARA_MED_NCLDV_00027_000000000007_5	317Z4	Bacteria	S	unknown	17	0.00059	NA	NA	NA	NA
TARA_MED_NCLDV_00027_000000000007_7	2RXY6	Eukarya	U	Chlorophyll A-B binding protein	83.4	2.5e-24	PF00504	Chlorophyll A-B binding protein	71.8	1.5e-20
TARA_MED_NCLDV_00027_000000000007_8	KOG1105	Eukarya	K	transcription DNA-templated	99.3	2.4e-29	PF01096	Transcription factor S-II (TFIIS)	70.3	1.3e-20
TARA_MED_NCLDV_00027_000000000007_9	arCOG01268	Archaea	K	DNA-dependent RNA polymerase catalyzes the transcription of DNA into RNA using the four ribonucleoside triphosphates as substrates	54.8	1.8e-15	PF01192	RNA polymerase Rpb6	25.8	1.2e-06
TARA_MED_NCLDV_00027_000000000008_1	4QAKR	Virus	S	protein serine/threonine kinase activity	56.6	3.2e-16	PF00069	Protein kinase domain	32	1.3e-08
TARA_MED_NCLDV_00027_000000000008_2	2RF7S	Eukarya	K	RNB	20.9	9.2e-06	NA	NA	NA	NA
TARA_MED_NCLDV_00027_000000000008_3	2ZNF4	Bacteria	S	unknown	18.3	0.00032	NA	NA	NA	NA
TARA_MED_NCLDV_00027_000000000008_4	2SC5Q	Eukarya	O	unknown	50.4	3.4e-14	PF13639	Ring finger domain	37	5.2e-10
TARA_MED_NCLDV_00027_000000000008_5	NA	NA	NA	NA	NA	NA	PF05256	Uncharacterised protein family (UPF0223)	17.5	0.00062
TARA_MED_NCLDV_00027_000000000008_6	2ZCR6	Bacteria	K	Cro/C1-type HTH DNA-binding domain	22	2e-05	NA	NA	NA	NA
TARA_MED_NCLDV_00027_000000000009_1	2S1YV	Eukarya	F	dUTPase	78.2	9.6e-23	PF00692	dUTPase	23.6	5.3e-06
TARA_MED_NCLDV_00027_000000000009_2	arCOG01111	Archaea	H	Catalyzes the phosphorylation of pyruvate to phosphoenolpyruvate	685.9	1e-206	PF01326	Pyruvate phosphate dikinase, AMP/ATP-binding domain	327.9	1.2e-98
TARA_MED_NCLDV_00027_000000000009_3	KOG3396	Eukarya	K	glucosamine 6-phosphate N-acetyltransferase activity	135	7.3e-40	PF00583	Acetyltransferase (GNAT) family	57.2	2.9e-16
TARA_MED_NCLDV_00027_000000000009_6	4QFMQ	Virus	S		176.7	6.6e-53	PF12902	Ferritin-like	18.4	0.00025
TARA_MED_NCLDV_00027_000000000009_7	3353S	Bacteria	S	Uncharacterized conserved protein (DUF2304)	18.8	0.00018	NA	NA	NA	NA
TARA_MED_NCLDV_00027_000000000010_1	2SHD1	Eukarya	S	Caldesmon	19.8	5.3e-05	NA	NA	NA	NA
TARA_MED_NCLDV_00027_000000000010_2	4QF41	Virus	S		111.3	6.3e-33	PF19066	Family of unknown function (DUF5762)	45.3	8.7e-13
TARA_MED_NCLDV_00027_000000000010_3	2ZHB5	Bacteria	S	unknown	16.8	0.00069	NA	NA	NA	NA
TARA_MED_NCLDV_00027_000000000010_4	30NQP	Bacteria	S	unknown	20.7	6.6e-05	NA	NA	NA	NA
TARA_MED_NCLDV_00027_000000000010_7	4QDCD	Virus	S		32.6	1.2e-08	NA	NA	NA	NA
TARA_MED_NCLDV_00027_000000000010_8	NA	NA	NA	NA	NA	NA	PF19251	Family of unknown function (DUF5899)	31.9	2e-08
TARA_MED_NCLDV_00027_000000000011_1	2QQAC	Eukarya	S	Tudor domain	14.5	0.00023	NA	NA	NA	NA
TARA_MED_NCLDV_00027_000000000011_3	COG0286	Bacteria	V	site-specific DNA-methyltransferase (adenine-specific) activity	46.9	3.1e-13	PF02384	N-6 DNA Methylase	32.6	8.2e-09
TARA_MED_NCLDV_00027_000000000011_4	COG5184	Bacteria	DZ	regulator of chromosome condensation RCC1	99.9	5e-31	NA	NA	NA	NA
TARA_MED_NCLDV_00027_000000000011_8	KOG0186	Eukarya	E	proline dehydrogenase activity	154	8.5e-46	PF01619	Proline dehydrogenase	145.4	3.8e-43
TARA_MED_NCLDV_00027_000000000012_1	34AA0	Bacteria	T	Domain present in phytochromes and cGMP-specific phosphodiesterases.	15.5	0.00086	NA	NA	NA	NA
TARA_MED_NCLDV_00027_000000000012_10	KOG2044	Eukarya	ADL	5'-3' exoribonuclease activity	154.1	7.9e-46	PF17846	Xrn1 helical domain	120.9	1.1e-35
TARA_MED_NCLDV_00027_000000000012_2	33ZIZ	Bacteria	S	unknown	18.5	0.0002	NA	NA	NA	NA
TARA_MED_NCLDV_00027_000000000012_3	2SHVH	Eukarya	S	Protein of unknown function (DUF1861)	20.2	4.6e-05	NA	NA	NA	NA
TARA_MED_NCLDV_00027_000000000012_4	2ZYD9	Bacteria	S	unknown	18.8	0.00019	PF00430	ATP synthase B/B' CF(0)	18.2	0.00031
TARA_MED_NCLDV_00027_000000000012_5	2SF6R	Eukarya	S	unknown	52	7.4e-15	NA	NA	NA	NA
TARA_MED_NCLDV_00027_000000000012_7	4QFMT	Virus	S		286.1	3.5e-86	NA	NA	NA	NA
TARA_MED_NCLDV_00027_000000000012_8	2TCFZ	Eukarya	S	unknown	17.4	0.00029	NA	NA	NA	NA
TARA_MED_NCLDV_00027_000000000013_1	4QF41	Virus	S		109.9	1.7e-32	PF19066	Family of unknown function (DUF5762)	42.1	8.5e-12
TARA_MED_NCLDV_00027_000000000013_10	33S7E	Bacteria	S	unknown	45.4	8.8e-13	NA	NA	NA	NA
TARA_MED_NCLDV_00027_000000000013_11	320BZ	Bacteria	S	unknown	166.1	1.9e-49	NA	NA	NA	NA
TARA_MED_NCLDV_00027_000000000013_12	KOG2287	Eukarya	M	galactosyltransferase activity	32.5	5.9e-09	PF01762	Galactosyltransferase	17	0.00062
TARA_MED_NCLDV_00027_000000000013_13	2SABF	Eukarya	S	unknown	31.3	1.6e-08	NA	NA	NA	NA
TARA_MED_NCLDV_00027_000000000013_14	KOG3125	Eukarya	F	thymidine kinase activity	177.3	3.7e-53	PF00265	Thymidine kinase	140.2	9.9e-42
TARA_MED_NCLDV_00027_000000000013_15	2SAC6	Eukarya	M	Glycosyl transferases group 1	85.4	4.3e-25	PF18922	Protein of unknown function (DUF5672)	68.9	6.5e-20
TARA_MED_NCLDV_00027_000000000013_16	2S5FC	Eukarya	S	unknown	68.9	8.3e-20	PF06094	Gamma-glutamyl cyclotransferase, AIG2-like	25.7	2.2e-06
TARA_MED_NCLDV_00027_000000000013_17	33Q2H	Bacteria	S	unknown	17.5	0.00042	NA	NA	NA	NA
TARA_MED_NCLDV_00027_000000000013_18	2ZJA3	Bacteria	S	unknown	17	0.00058	NA	NA	NA	NA
TARA_MED_NCLDV_00027_000000000013_19	COG1181	Bacteria	F	Belongs to the D-alanine--D-alanine ligase family	29.9	5.6e-08	PF07478	D-ala D-ala ligase C-terminus	32.4	9.7e-09
TARA_MED_NCLDV_00027_000000000013_2	4QFDP	Virus	S		30.4	4e-08	NA	NA	NA	NA
TARA_MED_NCLDV_00027_000000000013_20	30H7Z	Bacteria	S	unknown	20.4	5.4e-05	NA	NA	NA	NA
TARA_MED_NCLDV_00027_000000000013_21	304V8	Bacteria	S	Tetratricopeptide repeat	24	5e-06	NA	NA	NA	NA
TARA_MED_NCLDV_00027_000000000013_22	32J89	Bacteria	S	unknown	18.9	0.00016	NA	NA	NA	NA
TARA_MED_NCLDV_00027_000000000013_3	arCOG03792	Archaea	S	DUF257 domain containing protein	17.2	0.00039	NA	NA	NA	NA
TARA_MED_NCLDV_00027_000000000013_5	4QFQK	Virus	S	RNA polymerase Rpb3/Rpb11 dimerisation domain	106.4	2.1e-31	PF01193	RNA polymerase Rpb3/Rpb11 dimerisation domain	34.8	1.7e-09
TARA_MED_NCLDV_00027_000000000013_6	2ZWI4	Bacteria	S	unknown	17.6	0.00024	PF04412	Aconitase X	15.8	0.00067
TARA_MED_NCLDV_00027_000000000013_7	2ZXDV	Bacteria	S	CarboxypepD_reg-like domain	17	0.00077	NA	NA	NA	NA
TARA_MED_NCLDV_00027_000000000013_9	arCOG01381	Archaea	M	PFAM Glycosyl transferase family 2	112.1	4.1e-33	PF00535	Glycosyl transferase family 2	73	4e-21
TARA_MED_NCLDV_00027_000000000014_1	33WNR	Bacteria	S	unknown	17	0.00097	NA	NA	NA	NA
TARA_MED_NCLDV_00027_000000000014_3	KOG0138	Eukarya	I	glutaryl-CoA dehydrogenase activity	500.7	4e-151	PF00441	Acyl-CoA dehydrogenase, C-terminal domain	93.9	1.7e-27
TARA_MED_NCLDV_00027_000000000014_4	KOG0947	Eukarya	L	nuclear-transcribed mRNA catabolic process 3'-5' exonucleolytic nonsense-mediated decay	594.9	6.1e-179	PF00270	DEAD/DEAH box helicase	66.7	3.3e-19
TARA_MED_NCLDV_00027_000000000014_6	33D4Z	Bacteria	S	unknown	52.6	5.5e-15	PF19883	Family of unknown function (DUF6356)	51.5	1.3e-14
TARA_MED_NCLDV_00027_000000000014_7	KOG1203	Eukarya	GM	divinyl chlorophyllide a 8-vinyl-reductase activity	21.5	2.1e-05	NA	NA	NA	NA
TARA_MED_NCLDV_00027_000000000014_8	32R0G	Bacteria	S	unknown	20.5	5.8e-05	NA	NA	NA	NA
TARA_MED_NCLDV_00027_000000000014_9	309FN	Bacteria	S	unknown	16.9	0.00069	NA	NA	NA	NA
TARA_MED_NCLDV_00027_000000000015_1	2T8KU	Eukarya	S	unknown	19.2	0.00014	NA	NA	NA	NA
TARA_MED_NCLDV_00027_000000000015_2	2TD0Y	Eukarya	S	Small subunit of serine palmitoyltransferase-like	17.5	0.00067	NA	NA	NA	NA
TARA_MED_NCLDV_00027_000000000015_3	arCOG01791	Archaea	Q	Methyltransferase	72.6	3.5e-21	PF13649	Methyltransferase domain	53.3	5.5e-15
TARA_MED_NCLDV_00027_000000000016_10	30RBU	Bacteria	S	unknown	18.3	0.00018	NA	NA	NA	NA
TARA_MED_NCLDV_00027_000000000016_11	31M7H	Bacteria	S	unknown	18.4	0.0002	NA	NA	NA	NA
TARA_MED_NCLDV_00027_000000000016_13	arCOG09746	Archaea	S	Sulfotransferase domain	138	6.2e-41	PF00685	Sulfotransferase domain	37.7	2.5e-10
TARA_MED_NCLDV_00027_000000000016_14	3141M	Bacteria	S	unknown	25.7	1.2e-06	NA	NA	NA	NA
TARA_MED_NCLDV_00027_000000000016_15	31D5S	Bacteria	S	unknown	15.2	0.00085	NA	NA	NA	NA
TARA_MED_NCLDV_00027_000000000016_16	KOG0401	Eukarya	S	translation initiation factor activity	38.6	5.4e-11	PF02854	MIF4G domain	35	1.7e-09
TARA_MED_NCLDV_00027_000000000016_17	KOG0328	Eukarya	JKL	helicase activity	473.8	1.1e-142	PF00270	DEAD/DEAH box helicase	145.4	2.4e-43
TARA_MED_NCLDV_00027_000000000016_18	COG0249	Bacteria	L	that it carries out the mismatch recognition step. This protein has a weak ATPase activity	123.4	1.1e-36	PF00488	MutS domain V	90.8	1.7e-26
TARA_MED_NCLDV_00027_000000000016_19	KOG3752	Eukarya	L	RNA-DNA hybrid ribonuclease activity	126.3	2.6e-37	PF00075	RNase H	101.1	9.5e-30
TARA_MED_NCLDV_00027_000000000016_2	32MQW	Bacteria	S	AF0941-like	18.3	0.00036	NA	NA	NA	NA
TARA_MED_NCLDV_00027_000000000016_20	342UZ	Bacteria	S	unknown	212	1.3e-63	NA	NA	NA	NA
TARA_MED_NCLDV_00027_000000000016_21	2SR5S	Eukarya	S	unknown	21	1.8e-05	NA	NA	NA	NA
TARA_MED_NCLDV_00027_000000000016_23	4QH5V	Virus	S		102.9	3e-30	PF04848	Poxvirus A22 protein	47.3	3.5e-13
TARA_MED_NCLDV_00027_000000000016_24	2STRS	Eukarya	S	unknown	210.3	7.5e-63	PF19071	Family of unknown function (DUF5767)	127.3	2.8e-38
TARA_MED_NCLDV_00027_000000000016_25	4QAM2	Virus	S	catalytic activity	120.9	8.8e-36	PF02739	5'-3' exonuclease, N-terminal resolvase-like domain	65.3	8.8e-19
TARA_MED_NCLDV_00027_000000000016_26	325JW	Bacteria	S	EF-hand calcium binding motif	20.2	9.7e-05	PF13202	EF hand	18.5	0.00016
TARA_MED_NCLDV_00027_000000000016_29	32NV1	Bacteria	S	unknown	17.4	0.0005	NA	NA	NA	NA
TARA_MED_NCLDV_00027_000000000016_31	3313J	Bacteria	S	unknown	72.6	4.3e-21	PF18160	SMODS and SLOG-associating 2TM effector domain family 5	15.9	0.00097
TARA_MED_NCLDV_00027_000000000016_32	NA	NA	NA	NA	NA	NA	PF15588	Immunity protein 10	17.4	0.00058
TARA_MED_NCLDV_00027_000000000016_4	30THP	Bacteria	S	Sulfotransferase family	78.3	1.3e-22	PF03567	Sulfotransferase family	34.4	3.9e-09
TARA_MED_NCLDV_00027_000000000016_5	4QDTX	Virus	S		115.8	2.8e-34	PF19196	Family of unknown function (DUF5871)	32.8	8.2e-09
TARA_MED_NCLDV_00027_000000000016_6	2RDE8	Eukarya	S	unknown	18.5	7.1e-05	PF02037	SAP domain	28.7	1.3e-07
TARA_MED_NCLDV_00027_000000000016_7	KOG1946	Eukarya	B	regulation of transcription by RNA polymerase I	77.7	1.1e-22	PF02201	SWIB/MDM2 domain	70.3	1.4e-20
TARA_MED_NCLDV_00027_000000000016_8	4QCMJ	Virus	L	XPG I-region	171.1	6.3e-51	PF00867	XPG I-region	74	1.6e-21
TARA_MED_NCLDV_00027_000000000016_9	2S4T1	Eukarya	S	Meiotically up-regulated gene 113	26.2	8.9e-07	NA	NA	NA	NA
TARA_MED_NCLDV_00027_000000000017_12	COG0661	Bacteria	S	Is probably a protein kinase regulator of UbiI activity which is involved in aerobic coenzyme Q (ubiquinone) biosynthesis	33.4	2.9e-09	PF03109	ABC1 atypical kinase-like domain	28.2	1.5e-07
TARA_MED_NCLDV_00027_000000000017_13	KOG0747	Eukarya	M	dTDP-glucose 4	536.1	2.3e-161	PF16363	GDP-mannose 4,6 dehydratase	226.3	1.1e-67
TARA_MED_NCLDV_00027_000000000017_14	arCOG01385	Archaea	M	COG0463 Glycosyltransferases involved in cell wall biogenesis	54.3	7.6e-16	PF00535	Glycosyl transferase family 2	71.8	9.3e-21
TARA_MED_NCLDV_00027_000000000017_15	330HK	Bacteria	S	unknown	66	5.8e-19	PF03567	Sulfotransferase family	24.8	3.5e-06
TARA_MED_NCLDV_00027_000000000017_16	3190F	Bacteria	F	Fucosyltransferase which adds the fucose moiety of the nod factor on its terminal reducing N-acetylglucosamine end. Uses GDP-fucose as the donor group	42.3	7.7e-12	PF10250	GDP-fucose protein O-fucosyltransferase	22.4	1.4e-05
TARA_MED_NCLDV_00027_000000000017_17	330HK	Bacteria	S	unknown	35.3	1.3e-09	PF00685	Sulfotransferase domain	19.9	6.6e-05
TARA_MED_NCLDV_00027_000000000017_2	2RGT5	Eukarya	S	unknown	23	7.9e-06	NA	NA	NA	NA
TARA_MED_NCLDV_00027_000000000017_3	2R8Y9	Eukarya	S	EF hand	17	0.00058	NA	NA	NA	NA
TARA_MED_NCLDV_00027_000000000017_4	COG2153	Bacteria	S	protein acetylation	16	0.00086	PF13673	Acetyltransferase (GNAT) domain	28.4	2.1e-07
TARA_MED_NCLDV_00027_000000000017_5	KOG1269	Eukarya	Q	sterol 24-C-methyltransferase activity	65.7	5.8e-19	PF13847	Methyltransferase domain	54.7	1.5e-15
TARA_MED_NCLDV_00027_000000000017_7	KOG2461	Eukarya	S	methyltransferase activity	20.8	2e-05	NA	NA	NA	NA
TARA_MED_NCLDV_00027_000000000017_9	2S70D	Eukarya	S	Lipocalin-like domain	125.7	2.2e-37	PF08212	Lipocalin-like domain	43.8	4e-12
TARA_MED_NCLDV_00027_000000000018_2	KOG0825	Eukarya	S	mRNA processing	27.1	2.2e-07	NA	NA	NA	NA
TARA_MED_NCLDV_00027_000000000018_3	2QRAR	Eukarya	S	hyaluronic acid binding	41.9	1e-11	PF00193	Extracellular link domain	49.8	5.2e-14
TARA_MED_NCLDV_00027_000000000018_4	KOG1870	Eukarya	O	ubiquitinyl hydrolase activity	235.9	1.1e-70	PF00443	Ubiquitin carboxyl-terminal hydrolase	162	3.2e-48
TARA_MED_NCLDV_00027_000000000018_5	KOG4628	Eukarya	O	protein modification by small protein conjugation or removal	40.5	2.5e-11	PF13639	Ring finger domain	34.3	3.5e-09
TARA_MED_NCLDV_00027_000000000018_6	4QB40	Virus	S	DNA polymerase family B	607	1.1e-182	PF00136	DNA polymerase family B	307.3	2.7e-92
TARA_MED_NCLDV_00027_000000000019_1	2RNX1	Eukarya	S	unknown	23.7	4.8e-06	NA	NA	NA	NA
TARA_MED_NCLDV_00027_000000000019_2	COG1087	Bacteria	M	Belongs to the NAD(P)-dependent epimerase dehydratase family	362.1	4.4e-109	PF01370	NAD dependent epimerase/dehydratase family	166.4	1.2e-49
TARA_MED_NCLDV_00027_000000000019_3	COG3306	Bacteria	M	glycosyltransferase involved in LPS biosynthesis	74.5	1e-21	PF01755	Glycosyltransferase family 25 (LPS biosynthesis protein)	60.9	2.3e-17
TARA_MED_NCLDV_00027_000000000020_2	4QB94	Virus	S	Erv1 / Alr family	64.3	1.7e-18	PF04777	Erv1 / Alr family	41.6	1.8e-11
TARA_MED_NCLDV_00027_000000000020_3	KOG3146	Eukarya	I	dolichyldiphosphatase activity	27.1	1.9e-07	PF13491	4TM region of DNA translocase FtsK/SpoIIIE	19.1	0.00014
TARA_MED_NCLDV_00027_000000000020_4	4QDME	Virus	S	ATP-dependent peptidase activity	555.8	3.2e-167	PF05362	Lon protease (S16) C-terminal proteolytic domain	154.7	3.7e-46
TARA_MED_NCLDV_00027_000000000020_5	KOG2045	Eukarya	ADL	5'-3' exonuclease activity	308	2.2e-92	PF03159	XRN 5'-3' exonuclease N-terminus	167.7	4.7e-50
TARA_MED_NCLDV_00027_000000000021_2	31HRF	Bacteria	S	unknown	25.2	1.7e-06	PF06398	Integral peroxisomal membrane peroxin	18.8	0.0001
TARA_MED_NCLDV_00027_000000000021_3	34C8J	Bacteria	D	unknown	17.3	0.00055	PF19059	Family of unknown function (DUF5755)	91.6	4.2e-27
TARA_MED_NCLDV_00027_000000000021_5	2R9FI	Eukarya	S	unknown	16.5	0.00052	PF05549	Allexivirus 40kDa protein	17.1	0.0005
TARA_MED_NCLDV_00027_000000000021_8	COG4951	Bacteria	L	DNA primase small subunit	185.4	2.4e-55	PF04851	Type III restriction enzyme, res subunit	78.9	6.8e-23
TARA_MED_NCLDV_00027_000000000021_9	COG5416	Bacteria	S	Lipopolysaccharide assembly protein A domain	17.9	0.00036	NA	NA	NA	NA
TARA_MED_NCLDV_00027_000000000022_1	340CT	Bacteria	S	unknown	23	6.5e-06	NA	NA	NA	NA
TARA_MED_NCLDV_00027_000000000022_2	2SCUD	Eukarya	S	unknown	22.2	1.5e-05	NA	NA	NA	NA
TARA_MED_NCLDV_00027_000000000022_3	31SX7	Bacteria	S	Phycobilisome protein	17.7	0.00039	PF19064	Family of unknown function (DUF5760)	47.8	2e-13
TARA_MED_NCLDV_00027_000000000022_4	2SVCS	Eukarya	S	unknown	266.7	5.4e-80	PF13229	Right handed beta helix region	21.8	2.2e-05
TARA_MED_NCLDV_00027_000000000022_5	340KE	Bacteria	S	unknown	19.4	0.00014	NA	NA	NA	NA
TARA_MED_NCLDV_00027_000000000022_6	2S3YP	Eukarya	S	Ring finger domain	37	8.4e-10	PF13639	Ring finger domain	31	3.9e-08
TARA_MED_NCLDV_00027_000000000022_8	30Y2Y	Bacteria	S	unknown	16.9	0.00032	NA	NA	NA	NA
TARA_MED_NCLDV_00027_000000000023_1	NA	NA	NA	NA	NA	NA	PF09834	Predicted membrane protein (DUF2061)	22.5	1.9e-05
TARA_MED_NCLDV_00027_000000000023_10	4QB94	Virus	S	Erv1 / Alr family	86.9	1.9e-25	PF04777	Erv1 / Alr family	49.7	5.6e-14
TARA_MED_NCLDV_00027_000000000023_11	4QAQH	Virus	S	phosphatase activity	73.3	4.9e-21	PF00293	NUDIX domain	41.5	1.9e-11
TARA_MED_NCLDV_00027_000000000023_12	4QB5I	Virus	S	N-methyltransferase activity	104.4	1.1e-30	PF00271	Helicase conserved C-terminal domain	34.7	2.9e-09
TARA_MED_NCLDV_00027_000000000023_13	4QBZZ	Virus	K	SHS2 domain found in N terminus of Rpb7p/Rpc25p/MJ0397	47.2	3.4e-13	NA	NA	NA	NA
TARA_MED_NCLDV_00027_000000000023_14	339AQ	Bacteria	S	Cytoplasmic score 8.87	17.4	0.00049	PF10906	MIOREX complex component 7	18.5	0.00029
TARA_MED_NCLDV_00027_000000000023_15	2SCI5	Eukarya	S	unknown	22.1	3e-05	PF02037	SAP domain	26.9	4.7e-07
TARA_MED_NCLDV_00027_000000000023_16	4QEST	Virus	A	mRNA capping enzyme	311.2	2.3e-93	PF03291	mRNA capping enzyme	94.6	9.9e-28
TARA_MED_NCLDV_00027_000000000023_2	arCOG00833	Archaea	C	PFAM GCN5-related N-acetyltransferase	26	1.1e-06	PF13508	Acetyltransferase (GNAT) domain	29.1	1.5e-07
TARA_MED_NCLDV_00027_000000000023_3	33T16	Bacteria	S	unknown	17.8	0.00012	PF12575	Poxvirus entry protein complex L1 and I2	16.9	0.00089
TARA_MED_NCLDV_00027_000000000023_4	2QRE2	Eukarya	S	Plant organelle RNA recognition domain	15.9	0.00077	NA	NA	NA	NA
TARA_MED_NCLDV_00027_000000000023_5	2S5RP	Eukarya	S	unknown	32.3	7.2e-09	PF13385	Concanavalin A-like lectin/glucanases superfamily	39.1	1.2e-10
TARA_MED_NCLDV_00027_000000000023_6	2QRR2	Eukarya	S	DNA-binding transcription factor activity	19.7	3.8e-05	PF13385	Concanavalin A-like lectin/glucanases superfamily	35.2	1.9e-09
TARA_MED_NCLDV_00027_000000000023_7	KOG1787	Eukarya	S	platelet formation	22.3	3.1e-06	PF13385	Concanavalin A-like lectin/glucanases superfamily	25.9	1.4e-06
TARA_MED_NCLDV_00027_000000000023_8	arCOG03898	Archaea	V	COG1403 Restriction endonuclease	44	2.7e-12	PF01844	HNH endonuclease	39.9	5.6e-11
TARA_MED_NCLDV_00027_000000000023_9	4QAKR	Virus	S	protein serine/threonine kinase activity	46.4	3.8e-13	PF00069	Protein kinase domain	31.8	1.4e-08
TARA_MED_NCLDV_00027_000000000024_1	KOG0990	Eukarya	L	DNA replication	95.6	5.2e-28	PF13177	DNA polymerase III, delta subunit	33.2	7.9e-09
TARA_MED_NCLDV_00027_000000000024_2	4QHNW	Virus	S		126.2	2.7e-37	PF19068	Family of unknown function (DUF5764)	148.3	1.9e-44
TARA_MED_NCLDV_00027_000000000024_3	2QPUR	Eukarya	KLT	Leucine-rich repeat receptor-like protein kinase	94	1e-27	PF12799	Leucine Rich repeats (2 copies)	40.5	3.7e-11
TARA_MED_NCLDV_00027_000000000024_4	2SPM1	Eukarya	S	unknown	48.3	1.1e-13	PF12799	Leucine Rich repeats (2 copies)	46.6	4.6e-13
TARA_MED_NCLDV_00027_000000000025_1	34CAA	Bacteria	S	unknown	15.7	0.00082	NA	NA	NA	NA
TARA_MED_NCLDV_00027_000000000025_10	33APW	Bacteria	S	unknown	21.7	3.4e-05	NA	NA	NA	NA
TARA_MED_NCLDV_00027_000000000025_11	2S99M	Eukarya	S	RING-like zinc finger	39.5	5.1e-11	PF13639	Ring finger domain	33.8	5.1e-09
TARA_MED_NCLDV_00027_000000000025_2	2RZUE	Eukarya	S	acrosome assembly	14.4	0.00098	NA	NA	NA	NA
TARA_MED_NCLDV_00027_000000000025_3	KOG1567	Eukarya	K	ribonucleoside-diphosphate reductase activity	552.1	4e-166	PF00268	Ribonucleotide reductase, small chain	354.9	5.2e-107
TARA_MED_NCLDV_00027_000000000025_4	COG0017	Bacteria	J	Asparaginyl-tRNA synthetase	74	1.9e-21	PF00152	tRNA synthetases class II (D, K and N)	65.7	5.7e-19
TARA_MED_NCLDV_00027_000000000025_5	COG1191	Bacteria	K	sigma factor activity	42.6	7.6e-12	PF04542	Sigma-70 region 2	24.3	3.1e-06
TARA_MED_NCLDV_00027_000000000025_6	346NZ	Bacteria	S	unknown	162.1	3e-48	PF03016	Exostosin family	73.1	3.6e-21
TARA_MED_NCLDV_00027_000000000025_8	2ZNXN	Bacteria	S	Alternative locus ID	104.8	4.9e-31	PF06868	Protein of unknown function (DUF1257)	67.4	1.8e-19
TARA_MED_NCLDV_00027_000000000025_9	NA	NA	NA	NA	NA	NA	PF19197	Family of unknown function (DUF5872)	125.8	2e-37
TARA_MED_NCLDV_00027_000000000026_1	COG0164	Bacteria	L	Endonuclease that specifically degrades the RNA of RNA- DNA hybrids	185	2.1e-55	PF01351	Ribonuclease HII	112.9	2.8e-33
TARA_MED_NCLDV_00027_000000000026_10	32JS6	Bacteria	S	unknown	17.7	0.0003	NA	NA	NA	NA
TARA_MED_NCLDV_00027_000000000026_2	4QAR1	Virus	S	ATPase activity	39.7	7.1e-11	PF00004	ATPase family associated with various cellular activities (AAA)	31	4.6e-08
TARA_MED_NCLDV_00027_000000000026_3	arCOG05109	Archaea	L	PFAM Exonuclease RNase T and DNA polymerase III	83.4	2.3e-24	PF00929	Exonuclease	47.2	5.6e-13
TARA_MED_NCLDV_00027_000000000026_4	KOG1112	Eukarya	F	ribonucleoside-diphosphate reductase activity	1266	0	PF02867	Ribonucleotide reductase, barrel domain	604.8	1.9e-182
TARA_MED_NCLDV_00027_000000000026_5	330RA	Bacteria	S	unknown	18.2	0.00024	NA	NA	NA	NA
TARA_MED_NCLDV_00027_000000000026_6	4QCB0	Virus	S	nuclease activity	98.9	5e-29	PF09588	YqaJ-like viral recombinase domain	63.3	4.5e-18
TARA_MED_NCLDV_00027_000000000026_7	3419D	Bacteria	S	unknown	17.1	0.00078	PF08414	Respiratory burst NADPH oxidase	19.8	0.00012
TARA_MED_NCLDV_00027_000000000026_9	2SZIA	Eukarya	S	unknown	27.2	4.1e-07	NA	NA	NA	NA
TARA_MED_NCLDV_00027_000000000027_1	COG0465	Bacteria	O	Acts as a processive ATP-dependent zinc metallopeptidase for both cytoplasmic and membrane proteins. Plays a role in the quality control of integral membrane proteins	142.1	3.8e-42	PF01434	Peptidase family M41	143.2	1.3e-42
TARA_MED_NCLDV_00027_000000000027_2	2SQBZ	Eukarya	S	unknown	70.1	3.4e-20	NA	NA	NA	NA
TARA_MED_NCLDV_00027_000000000027_3	arCOG01383	Archaea	M	PFAM Glycosyl transferase family 2	40.5	3.3e-11	PF00535	Glycosyl transferase family 2	23.1	8.7e-06
TARA_MED_NCLDV_00027_000000000027_4	2SCSN	Eukarya	S	unknown	111.2	6.5e-33	PF06757	Insect allergen related repeat, nitrile-specifier detoxification	17.5	0.00048
TARA_MED_NCLDV_00027_000000000028_10	KOG1022	Eukarya	S	glucuronosyl-N-acetylglucosaminyl-proteoglycan 4-alpha-N-acetylglucosaminyltransferase activity	52.3	4.5e-15	PF09258	Glycosyl transferase family 64 domain	52.1	8.7e-15
TARA_MED_NCLDV_00027_000000000028_11	2ZIE2	Bacteria	S	unknown	16.5	0.00087	NA	NA	NA	NA
TARA_MED_NCLDV_00027_000000000028_12	33W7M	Bacteria	S	unknown	171.6	2.7e-51	NA	NA	NA	NA
TARA_MED_NCLDV_00027_000000000028_13	KOG1669	Eukarya	J	translation initiation factor activity	101.1	1.5e-29	PF01652	Eukaryotic initiation factor 4E	102.7	2.7e-30
TARA_MED_NCLDV_00027_000000000028_14	2QRYM	Eukarya	S	S-adenosylmethionine-dependent methyltransferase activity	24	1.6e-06	NA	NA	NA	NA
TARA_MED_NCLDV_00027_000000000028_3	2S4CK	Eukarya	Q	ubiE/COQ5 methyltransferase family	50.4	3e-14	PF13489	Methyltransferase domain	30.6	4.2e-08
TARA_MED_NCLDV_00027_000000000028_5	2S8XC	Eukarya	M	Glycosyltransferase sugar-binding region containing DXD motif	99.2	4.9e-29	PF04488	Glycosyltransferase sugar-binding region containing DXD motif	49.5	7.8e-14
TARA_MED_NCLDV_00027_000000000028_6	348CT	Bacteria	S	unknown	83	3.6e-24	NA	NA	NA	NA
TARA_MED_NCLDV_00027_000000000028_7	2Z8V7	Bacteria	S	unknown	39.3	6.4e-11	NA	NA	NA	NA
TARA_MED_NCLDV_00027_000000000028_8	2QREF	Eukarya	S	LicD family	115.8	3.7e-34	PF04991	LicD family	77.7	2.2e-22
TARA_MED_NCLDV_00027_000000000028_9	2T00N	Eukarya	S	unknown	108	7.3e-32	NA	NA	NA	NA
TARA_MED_NCLDV_00027_000000000029_1	4QCU8	Virus	L	DNA topoisomerase	147.2	1.1e-43	PF01131	DNA topoisomerase	89.8	3e-26
TARA_MED_NCLDV_00027_000000000029_10	arCOG07733	Archaea	S	unknown	26.7	7.5e-07	PF05203	Hom_end-associated Hint	21.4	3.1e-05
TARA_MED_NCLDV_00027_000000000029_2	KOG1262	Eukarya	C	delta24-sterol reductase activity	209.9	5.6e-63	PF01565	FAD binding domain	40.5	3.2e-11
TARA_MED_NCLDV_00027_000000000029_4	307QB	Bacteria	S	unknown	21.3	3.6e-05	NA	NA	NA	NA
TARA_MED_NCLDV_00027_000000000029_5	32DJZ	Bacteria	S	Protein of unknown function (DUF2393)	16.8	0.00072	NA	NA	NA	NA
TARA_MED_NCLDV_00027_000000000029_6	32MWE	Bacteria	S	SseB protein N-terminal domain	16.4	0.00058	NA	NA	NA	NA
TARA_MED_NCLDV_00027_000000000029_7	KOG2035	Eukarya	L	DNA replication	21.3	1.6e-05	PF13401	AAA domain	20.8	5.8e-05
TARA_MED_NCLDV_00027_000000000029_8	KOG0715	Eukarya	O	heat shock protein binding	56.2	4.5e-16	PF00226	DnaJ domain	55.6	6.7e-16
TARA_MED_NCLDV_00027_000000000029_9	2Z7TQ	Bacteria	S	unknown	18.5	0.00013	PF01079	Hint module	24.6	2.4e-06
TARA_MED_NCLDV_00027_000000000030_10	4QBHP	Virus	S		22.4	1.8e-05	PF19064	Family of unknown function (DUF5760)	69.6	3.2e-20
TARA_MED_NCLDV_00027_000000000030_11	4QAQY	Virus	S	acid-amino acid ligase activity	19.3	8.3e-05	NA	NA	NA	NA
TARA_MED_NCLDV_00027_000000000030_3	arCOG10543	Archaea	S	unknown	17.5	0.00047	NA	NA	NA	NA
TARA_MED_NCLDV_00027_000000000030_5	2ZTQ6	Bacteria	S	unknown	21.5	3.3e-05	NA	NA	NA	NA
TARA_MED_NCLDV_00027_000000000030_9	307FU	Bacteria	S	unknown	18.2	0.00024	NA	NA	NA	NA
TARA_MED_NCLDV_00027_000000000031_11	KOG0191	Eukarya	CO	cell redox homeostasis	84.6	6.9e-25	PF00085	Thioredoxin	68.7	5.5e-20
TARA_MED_NCLDV_00027_000000000031_12	KOG4628	Eukarya	O	protein modification by small protein conjugation or removal	56.1	4.3e-16	PF13639	Ring finger domain	41	2.9e-11
TARA_MED_NCLDV_00027_000000000031_14	32SQK	Bacteria	S	unknown	15.7	0.00075	PF06135	IreB regulatory phosphoprotein	20.4	7.2e-05
TARA_MED_NCLDV_00027_000000000031_15	arCOG01403	Archaea	M	PFAM Glycosyl transferase group 1	89	6.1e-26	PF00534	Glycosyl transferases group 1	50.9	2e-14
TARA_MED_NCLDV_00027_000000000031_16	4QBX5	Virus	S		206.5	7.3e-62	PF11051	Mannosyltransferase putative	114.5	8.9e-34
TARA_MED_NCLDV_00027_000000000031_4	33GBW	Bacteria	S	unknown	17.5	0.00054	NA	NA	NA	NA
TARA_MED_NCLDV_00027_000000000031_6	arCOG05022	Archaea	S	Sugar efflux transporter for intercellular exchange	58.3	1e-16	PF04193	PQ loop repeat	44.5	1.5e-12
TARA_MED_NCLDV_00027_000000000031_8	32MA7	Bacteria	S	unknown	16.4	0.00093	NA	NA	NA	NA
TARA_MED_NCLDV_00027_000000000032_11	KOG3173	Eukarya	S	zinc ion binding	37.8	1.5e-10	PF01428	AN1-like Zinc finger	40.4	3.7e-11
TARA_MED_NCLDV_00027_000000000032_12	NA	NA	NA	NA	NA	NA	PF00179	Ubiquitin-conjugating enzyme	16.5	0.0008
TARA_MED_NCLDV_00027_000000000032_14	COG4194	Bacteria	S	SdpI/YhfL protein family	16.6	0.00047	PF04290	Tripartite ATP-independent periplasmic transporters, DctQ component	19.7	9.9e-05
TARA_MED_NCLDV_00027_000000000032_15	2ZF5G	Bacteria	S	unknown	20.6	3e-05	NA	NA	NA	NA
TARA_MED_NCLDV_00027_000000000032_16	4QCG1	Virus	L	Proliferating cell nuclear antigen C-terminal domain	227.3	3.1e-68	PF02747	Proliferating cell nuclear antigen, C-terminal domain	78.2	9.4e-23
TARA_MED_NCLDV_00027_000000000032_17	2SIP4	Eukarya	S	unknown	24.6	2.7e-06	NA	NA	NA	NA
TARA_MED_NCLDV_00027_000000000032_19	NA	NA	NA	NA	NA	NA	PF10544	T5orf172 domain	21.3	4.7e-05
TARA_MED_NCLDV_00027_000000000032_2	arCOG03839	Archaea	K	Nucleotidyl transferase AbiEii toxin	16.5	0.00093	NA	NA	NA	NA
TARA_MED_NCLDV_00027_000000000032_20	30YC8	Bacteria	S	unknown	16.7	0.00062	NA	NA	NA	NA
TARA_MED_NCLDV_00027_000000000032_21	KOG0186	Eukarya	E	proline dehydrogenase activity	151.5	5e-45	PF01619	Proline dehydrogenase	149	3e-44
TARA_MED_NCLDV_00027_000000000032_22	2QU8Z	Eukarya	S	unknown	112.5	6.9e-34	NA	NA	NA	NA
TARA_MED_NCLDV_00027_000000000032_3	2SNGU	Eukarya	S	unknown	16.1	0.00099	NA	NA	NA	NA
TARA_MED_NCLDV_00027_000000000032_5	2TMYW	Eukarya	J	Ribosomal protein L41	49.9	3.9e-14	PF00240	Ubiquitin family	23	8.1e-06
TARA_MED_NCLDV_00027_000000000032_8	4QGU7	Virus	S	transferase activity	45.9	4.5e-13	NA	NA	NA	NA
TARA_MED_NCLDV_00027_000000000032_9	4QASH	Virus	S	Poxvirus A32 protein	267.8	1.7e-80	PF04665	Poxvirus A32 protein	27.4	3.3e-07
TARA_MED_NCLDV_00027_000000000033_1	2QRJ9	Eukarya	S	It is involved in the biological process described with microtubule cytoskeleton organization	35.1	5.8e-10	NA	NA	NA	NA
TARA_MED_NCLDV_00027_000000000033_10	KOG0191	Eukarya	CO	cell redox homeostasis	72.4	3.4e-21	PF00085	Thioredoxin	62.4	5.2e-18
TARA_MED_NCLDV_00027_000000000033_11	4QEYN	Virus	S	lipid catabolic process	146.8	1.1e-43	PF01734	Patatin-like phospholipase	61.1	2.6e-17
TARA_MED_NCLDV_00027_000000000033_12	33XIG	Bacteria	S	Plasmid replication protein	16.6	0.00076	PF19063	Family of unknown function (DUF5759)	47.3	2.1e-13
TARA_MED_NCLDV_00027_000000000033_13	33SR8	Bacteria	S	Psort location Cytoplasmic score	19.2	0.00012	NA	NA	NA	NA
TARA_MED_NCLDV_00027_000000000033_14	KOG2217	Eukarya	S	maturation of 5S rRNA	33	2.5e-09	NA	NA	NA	NA
TARA_MED_NCLDV_00027_000000000033_15	4QDVA	Virus	S	TBP-class protein binding	170	1.2e-50	PF00382	Transcription factor TFIIB repeat	79.7	1.9e-23
TARA_MED_NCLDV_00027_000000000033_17	2S9UJ	Eukarya	S	unknown	134.3	7e-40	NA	NA	NA	NA
TARA_MED_NCLDV_00027_000000000033_18	2STN1	Eukarya	O	Prokaryotic RING finger family 4	30	6.7e-08	PF13920	Zinc finger, C3HC4 type (RING finger)	32.5	9.1e-09
TARA_MED_NCLDV_00027_000000000033_20	KOG2301	Eukarya	U	membrane depolarization during action potential	14.5	0.00094	NA	NA	NA	NA
TARA_MED_NCLDV_00027_000000000033_21	COG1290	Bacteria	C	Component of the ubiquinol-cytochrome c reductase complex (complex III or cytochrome b-c1 complex)	16.4	0.00043	NA	NA	NA	NA
TARA_MED_NCLDV_00027_000000000033_5	4QB94	Virus	S	Erv1 / Alr family	112.1	3.4e-33	PF04777	Erv1 / Alr family	58.9	7.7e-17
TARA_MED_NCLDV_00027_000000000033_8	arCOG01886	Archaea	J	Catalyzes the attachment of tyrosine to tRNA(Tyr) in a two-step reaction tyrosine is first activated by ATP to form Tyr- AMP and then transferred to the acceptor end of tRNA(Tyr)	17.1	0.00034	NA	NA	NA	NA
TARA_MED_NCLDV_00027_000000000033_9	2SBQV	Eukarya	S	unknown	17.5	0.00062	NA	NA	NA	NA
TARA_MED_NCLDV_00027_000000000034_1	COG2089	Bacteria	M	acid synthase	291.4	2e-87	PF03102	NeuB family	187.9	3.1e-56
TARA_MED_NCLDV_00027_000000000034_2	COG2604	Bacteria	S	Protein of unknown function DUF115	33.4	3.7e-09	PF01973	Protein of unknown function DUF115	29.9	6.6e-08
TARA_MED_NCLDV_00027_000000000034_3	KOG3011	Eukarya	S	protein ubiquitination	63.3	3.8e-18	PF10520	Lipid desaturase domain	72.1	9.5e-21
TARA_MED_NCLDV_00027_000000000034_4	33C29	Bacteria	S	unknown	22.4	1.3e-05	NA	NA	NA	NA
TARA_MED_NCLDV_00027_000000000035_1	333ER	Bacteria	S	unknown	17.1	0.00063	PF03107	C1 domain	18.2	0.00038
TARA_MED_NCLDV_00027_000000000035_11	4QBH7	Virus	S	DNA ligase (NAD+) activity	491.4	8.1e-148	PF10391	Fingers domain of DNA polymerase lambda	65.2	5.4e-19
TARA_MED_NCLDV_00027_000000000035_12	327JJ	Bacteria	S	unknown	16.7	0.00089	NA	NA	NA	NA
TARA_MED_NCLDV_00027_000000000035_13	2SKSH	Eukarya	S	unknown	17.2	0.00023	NA	NA	NA	NA
TARA_MED_NCLDV_00027_000000000035_15	COG2131	Bacteria	F	deaminase	30.3	3.6e-08	PF00383	Cytidine and deoxycytidylate deaminase zinc-binding region	26.6	6.8e-07
TARA_MED_NCLDV_00027_000000000035_16	NA	NA	NA	NA	NA	NA	PF07524	Bromodomain associated	18.7	0.00021
TARA_MED_NCLDV_00027_000000000035_17	KOG1546	Eukarya	S	cysteine-type peptidase activity	173.5	9.7e-52	PF00656	Caspase domain	92	7.8e-27
TARA_MED_NCLDV_00027_000000000035_2	31YRE	Bacteria	S	Protein of unknown function (DUF3217)	17.3	0.00054	PF11506	Protein of unknown function (DUF3217)	17.2	0.00056
TARA_MED_NCLDV_00027_000000000035_20	4QE5W	Virus	S	nuclease activity	39.8	4.3e-11	PF12705	PD-(D/E)XK nuclease superfamily	19.7	9.9e-05
TARA_MED_NCLDV_00027_000000000035_24	2RH88	Eukarya	S	unknown	17.6	0.00029	NA	NA	NA	NA
TARA_MED_NCLDV_00027_000000000035_25	4QAQQ	Virus	S	T4-like virus tail tube protein gp19	17.4	0.00033	NA	NA	NA	NA
TARA_MED_NCLDV_00027_000000000035_26	KOG3403	Eukarya	J	translation initiation factor activity	57.1	2.4e-16	PF01176	Translation initiation factor 1A / IF-1	37.4	2.6e-10
TARA_MED_NCLDV_00027_000000000035_27	2RFT3	Eukarya	S	unknown	16.2	0.00022	NA	NA	NA	NA
TARA_MED_NCLDV_00027_000000000035_28	32D0A	Bacteria	S	unknown	19.3	0.00017	NA	NA	NA	NA
TARA_MED_NCLDV_00027_000000000035_29	KOG0583	Eukarya	G	protein serine/threonine kinase activity	38.1	1.4e-10	PF00069	Protein kinase domain	34.6	2e-09
TARA_MED_NCLDV_00027_000000000035_32	KOG1542	Eukarya	O	Belongs to the peptidase C1 family	326.5	6.9e-98	PF00112	Papain family cysteine protease	251.6	1.3e-75
TARA_MED_NCLDV_00027_000000000035_33	3316C	Bacteria	S	Domain of Unknown Function (DUF1599)	82.1	3.8e-24	PF07659	Nucleotide modification associated domain 1	43.7	4.2e-12
TARA_MED_NCLDV_00027_000000000035_34	32SH2	Bacteria	S	unknown	27.4	4e-07	NA	NA	NA	NA
TARA_MED_NCLDV_00027_000000000035_35	COG2919	Bacteria	D	Essential cell division protein. May link together the upstream cell division proteins	19.7	0.00013	NA	NA	NA	NA
TARA_MED_NCLDV_00027_000000000035_36	31QGP	Bacteria	S	unknown	17.9	0.00062	NA	NA	NA	NA
TARA_MED_NCLDV_00027_000000000035_37	KOG1001	Eukarya	KL	helicase activity	73.6	1.7e-21	NA	NA	NA	NA
TARA_MED_NCLDV_00027_000000000035_5	arCOG05363	Archaea	S	unknown	19.6	6e-05	NA	NA	NA	NA
TARA_MED_NCLDV_00027_000000000035_6	COG1525	Bacteria	L	nuclease	81.8	5.3e-24	PF00565	Staphylococcal nuclease homologue	49.8	6.2e-14
TARA_MED_NCLDV_00027_000000000035_7	30AIQ	Bacteria	S	unknown	24.2	3.1e-06	PF16118	Domain of unknown function (DUF4834)	21.3	6.2e-05
TARA_MED_NCLDV_00027_000000000035_8	2S7AP	Eukarya	S	unknown	23.4	7.1e-06	NA	NA	NA	NA
TARA_MED_NCLDV_00027_000000000036_1	2SE41	Eukarya	S	unknown	103.3	2.3e-30	PF06094	Gamma-glutamyl cyclotransferase, AIG2-like	36	1.4e-09
TARA_MED_NCLDV_00027_000000000036_2	KOG1324	Eukarya	H	dihydrofolate reductase activity	150.7	9.9e-45	PF00186	Dihydrofolate reductase	138.1	3.2e-41
TARA_MED_NCLDV_00027_000000000036_3	2SJ7Y	Eukarya	S	unknown	20.9	1.8e-05	NA	NA	NA	NA
TARA_MED_NCLDV_00027_000000000036_4	COG1754	Bacteria	L	DNA topoisomerase type I activity	378	2.3e-113	PF01131	DNA topoisomerase	213.3	9.8e-64
TARA_MED_NCLDV_00027_000000000037_10	33BXI	Bacteria	S	unknown	16.6	0.00093	NA	NA	NA	NA
TARA_MED_NCLDV_00027_000000000037_11	2SR3S	Eukarya	S	unknown	19.1	0.00011	PF13472	GDSL-like Lipase/Acylhydrolase family	20.9	5.9e-05
TARA_MED_NCLDV_00027_000000000037_12	COG0142	Bacteria	H	geranyltranstransferase activity	110.9	1e-32	PF00348	Polyprenyl synthetase	107.7	7.8e-32
TARA_MED_NCLDV_00027_000000000037_13	32GZM	Bacteria	S	unknown	20.4	3.7e-05	NA	NA	NA	NA
TARA_MED_NCLDV_00027_000000000037_14	KOG3227	Eukarya	S	transcription coactivator activity	34.3	2.6e-09	PF12090	Spt20 family	25.4	1.6e-06
TARA_MED_NCLDV_00027_000000000037_15	KOG0673	Eukarya	F	thymidylate synthase activity	450.4	1.7e-135	PF00303	Thymidylate synthase	327.4	8.8e-99
TARA_MED_NCLDV_00027_000000000037_16	32Q7I	Bacteria	S	unknown	24.3	5.1e-06	PF10171	Translocase of the Inner Mitochondrial membrane 29	19.1	0.00012
TARA_MED_NCLDV_00027_000000000037_17	arCOG00488	Archaea	L	Sliding clamp subunit that acts as a moving platform for DNA processing. Responsible for tethering the catalytic subunit of DNA polymerase and other proteins to DNA during high-speed replication	116.6	1.8e-34	PF02747	Proliferating cell nuclear antigen, C-terminal domain	49.1	9.3e-14
TARA_MED_NCLDV_00027_000000000037_18	KOG4002	Eukarya	S	nuclear pore complex assembly	18	0.00015	NA	NA	NA	NA
TARA_MED_NCLDV_00027_000000000037_19	arCOG04686	Archaea	K	COG0557 Exoribonuclease R	125.4	3.6e-37	PF00773	RNB domain	72.9	4.5e-21
TARA_MED_NCLDV_00027_000000000037_20	KOG1946	Eukarya	B	regulation of transcription by RNA polymerase I	79.3	3.6e-23	PF02201	SWIB/MDM2 domain	70.4	1.3e-20
TARA_MED_NCLDV_00027_000000000037_21	KOG3070	Eukarya	K	DNA binding	61.6	1.1e-17	PF00313	'Cold-shock' DNA-binding domain	57	2.1e-16
TARA_MED_NCLDV_00027_000000000037_23	COG0612	Bacteria	S	Peptidase M16	107.4	1.5e-31	PF05193	Peptidase M16 inactive domain	57.6	2.6e-16
TARA_MED_NCLDV_00027_000000000037_24	KOG3398	Eukarya	K	sequence-specific DNA binding	73.3	3.8e-21	PF01381	Helix-turn-helix	49.9	4e-14
TARA_MED_NCLDV_00027_000000000037_4	COG5549	Bacteria	O	protein import	36.7	5.8e-10	PF09458	H-type lectin domain	22.1	2.1e-05
TARA_MED_NCLDV_00027_000000000037_5	arCOG04157	Archaea	H	Belongs to the class I-like SAM-binding methyltransferase superfamily. C5-methyltransferase family	215.5	2.2e-64	PF00145	C-5 cytosine-specific DNA methylase	261.1	2.6e-78
TARA_MED_NCLDV_00027_000000000037_6	COG2131	Bacteria	F	deaminase	131.4	7.7e-39	PF00383	Cytidine and deoxycytidylate deaminase zinc-binding region	80.1	1.4e-23
TARA_MED_NCLDV_00027_000000000037_7	2ZBVP	Bacteria	S	unknown	27.2	3.6e-07	PF07464	Apolipophorin-III precursor (apoLp-III)	26.9	6.6e-07
TARA_MED_NCLDV_00027_000000000037_9	KOG2550	Eukarya	F	IMP dehydrogenase activity	289.7	5.6e-87	PF00478	IMP dehydrogenase / GMP reductase domain	224.9	2.2e-67
TARA_MED_NCLDV_00027_000000000038_10	KOG4235	Eukarya	F	deoxycytidine kinase activity	182.2	2.4e-54	PF01712	Deoxynucleoside kinase	161.6	3.4e-48
TARA_MED_NCLDV_00027_000000000038_12	COG3774	Bacteria	M	pathogenesis	13.2	0.0003	PF19675	Origin recognition complex subunit 3 insertion domain	19.3	0.00015
TARA_MED_NCLDV_00027_000000000038_14	arCOG01809	Archaea	N	archaeal flagella assembly protein J	17.5	0.00016	NA	NA	NA	NA
TARA_MED_NCLDV_00027_000000000038_15	2T1K7	Eukarya	O	Thioredoxin	39.2	9.6e-11	PF00085	Thioredoxin	47.7	1.9e-13
TARA_MED_NCLDV_00027_000000000038_16	33F5E	Bacteria	S	unknown	19.7	6.6e-05	NA	NA	NA	NA
TARA_MED_NCLDV_00027_000000000038_17	4QH60	Virus	A	polynucleotide adenylyltransferase activity	139.6	1.9e-41	PF19244	Poly(A) polymerase catalytic subunit	165.5	1e-49
TARA_MED_NCLDV_00027_000000000038_18	32BAN	Bacteria	S	unknown	16.7	0.00082	PF00388	Phosphatidylinositol-specific phospholipase C, X domain	28.4	1.6e-07
TARA_MED_NCLDV_00027_000000000038_19	4QAX7	Virus	S	Large eukaryotic DNA virus major capsid protein	202.9	1.2e-60	PF16903	Major capsid protein N-terminus	101.9	5.8e-30
TARA_MED_NCLDV_00027_000000000038_20	30NU5	Bacteria	S	unknown	23.1	1e-05	NA	NA	NA	NA
TARA_MED_NCLDV_00027_000000000038_21	4QCXA	Virus	S	transferase activity	101.2	1e-29	PF00535	Glycosyl transferase family 2	67.2	2.4e-19
TARA_MED_NCLDV_00027_000000000038_22	arCOG01381	Archaea	M	PFAM Glycosyl transferase family 2	28.2	8.9e-08	PF00535	Glycosyl transferase family 2	29.3	1e-07
TARA_MED_NCLDV_00027_000000000038_23	KOG1968	Eukarya	E	DNA clamp loader activity	66.4	3.2e-19	PF00004	ATPase family associated with various cellular activities (AAA)	31.8	2.5e-08
TARA_MED_NCLDV_00027_000000000038_24	2ZNIW	Bacteria	S	unknown	16	0.00075	NA	NA	NA	NA
TARA_MED_NCLDV_00027_000000000038_3	32R0G	Bacteria	S	unknown	20.5	5.6e-05	NA	NA	NA	NA
TARA_MED_NCLDV_00027_000000000038_4	2S3A8	Eukarya	S	unknown	20.7	3.4e-05	NA	NA	NA	NA
TARA_MED_NCLDV_00027_000000000038_6	2RYGK	Eukarya	S	Wnt and FGF inhibitory regulator	18.4	0.00018	NA	NA	NA	NA
TARA_MED_NCLDV_00027_000000000038_7	KOG0712	Eukarya	O	heat shock protein binding	188	5.2e-56	PF01556	DnaJ C terminal domain	88.3	8.4e-26
TARA_MED_NCLDV_00027_000000000038_8	KOG0990	Eukarya	L	DNA replication	98.2	8.7e-29	PF00004	ATPase family associated with various cellular activities (AAA)	29.5	1.3e-07
TARA_MED_NCLDV_00027_000000000039_3	KOG0657	Eukarya	G	glyceraldehyde-3-phosphate dehydrogenase (NAD(P)+) (phosphorylating) activity	246.4	1.1e-73	PF00162	Phosphoglycerate kinase	239.1	1.2e-71
TARA_MED_NCLDV_00027_000000000039_4	3333F	Bacteria	S	unknown	20.1	7.6e-05	NA	NA	NA	NA
TARA_MED_NCLDV_00027_000000000039_5	348B5	Bacteria	S	unknown	17.5	0.00041	NA	NA	NA	NA
TARA_MED_NCLDV_00027_000000000039_6	2RAHN	Eukarya	S	unknown	20.6	4.3e-05	NA	NA	NA	NA
TARA_MED_NCLDV_00027_000000000040_1	30KQB	Bacteria	S	unknown	151.7	2.4e-45	NA	NA	NA	NA
TARA_MED_NCLDV_00027_000000000040_3	2S17C	Eukarya	S	Phytanoyl-CoA dioxygenase (PhyH)	45.4	1.1e-12	NA	NA	NA	NA
TARA_MED_NCLDV_00027_000000000040_5	KOG0088	Eukarya	S	GTPase activity	154	1e-45	PF00071	Ras family	135	2.8e-40
TARA_MED_NCLDV_00027_000000000040_7	KOG0100	Eukarya	O	ATP binding	788.4	9.7e-238	PF00012	Hsp70 protein	842.9	1.8e-254
TARA_MED_NCLDV_00027_000000000040_8	2S821	Eukarya	S	unknown	40.1	2.9e-11	NA	NA	NA	NA
TARA_MED_NCLDV_00027_000000000041_1	340CT	Bacteria	S	unknown	24.9	1.7e-06	NA	NA	NA	NA
TARA_MED_NCLDV_00027_000000000041_2	34BVY	Bacteria	S	unknown	18.7	0.00011	NA	NA	NA	NA
TARA_MED_NCLDV_00027_000000000041_4	4QGBM	Virus	S		81.8	1.1e-23	NA	NA	NA	NA
TARA_MED_NCLDV_00027_000000000041_5	4QGP6	Virus	S	metallopeptidase activity	110.4	1.5e-32	PF08325	WLM domain	26.4	1e-06
TARA_MED_NCLDV_00027_000000000041_6	2RJ0F	Eukarya	M	Glycosyltransferase sugar-binding region containing DXD motif	84.6	4.2e-25	PF04488	Glycosyltransferase sugar-binding region containing DXD motif	58.2	1.5e-16
TARA_MED_NCLDV_00027_000000000042_1	4QAX7	Virus	S	Large eukaryotic DNA virus major capsid protein	256.1	8.3e-77	PF16903	Major capsid protein N-terminus	143.7	9.3e-43
TARA_MED_NCLDV_00027_000000000042_3	4QBAE	Virus	S	Poxvirus Late Transcription Factor VLTF3 like	205.2	2.4e-61	PF04947	Poxvirus Late Transcription Factor VLTF3 like	156.9	5.8e-47
TARA_MED_NCLDV_00027_000000000042_4	KOG0715	Eukarya	O	heat shock protein binding	90.6	1.6e-26	PF00226	DnaJ domain	85.3	3.6e-25
TARA_MED_NCLDV_00027_000000000042_6	2SRHE	Eukarya	S	unknown	15.9	0.0008	NA	NA	NA	NA
TARA_MED_NCLDV_00027_000000000042_7	COG1355	Bacteria	S	regulation of microtubule-based process	27.1	3.1e-07	NA	NA	NA	NA
TARA_MED_NCLDV_00027_000000000043_1	4QEEZ	Virus	S		37.2	2e-10	NA	NA	NA	NA
TARA_MED_NCLDV_00027_000000000043_2	KOG0990	Eukarya	L	DNA replication	226.8	9e-68	PF00004	ATPase family associated with various cellular activities (AAA)	47.9	2.7e-13
TARA_MED_NCLDV_00027_000000000043_4	4QCQY	Virus	K	Transcription factor TFIID (or TATA-binding protein TBP)	33.9	2.6e-09	PF00352	Transcription factor TFIID (or TATA-binding protein, TBP)	34.8	1.8e-09
TARA_MED_NCLDV_00063_000000000001_2	34C29	Bacteria	S	unknown	17.6	0.00041	NA	NA	NA	NA
TARA_MED_NCLDV_00063_000000000001_3	KOG0231	Eukarya	DZ	MORN repeat-containing protein	46.2	3.8e-13	PF02493	MORN repeat	18	0.00029
TARA_MED_NCLDV_00063_000000000001_4	30Y1A	Bacteria	S	unknown	18.1	0.00024	NA	NA	NA	NA
TARA_MED_NCLDV_00063_000000000001_5	arCOG05022	Archaea	S	Sugar efflux transporter for intercellular exchange	58.4	9.2e-17	PF04193	PQ loop repeat	40.3	3.2e-11
TARA_MED_NCLDV_00063_000000000001_6	31R2Q	Bacteria	S	unknown	15.3	0.00092	NA	NA	NA	NA
TARA_MED_NCLDV_00063_000000000001_8	30WMN	Bacteria	S	Immunity protein 51	17	0.00073	NA	NA	NA	NA
TARA_MED_NCLDV_00063_000000000001_9	KOG4277	Eukarya	CO	peptidyl-cysteine oxidation	86.9	1.9e-25	PF00085	Thioredoxin	73.1	2.4e-21
TARA_MED_NCLDV_00063_000000000002_1	KOG0261	Eukarya	K	DNA-directed 5'-3' RNA polymerase activity	711.1	3.9e-214	PF04998	RNA polymerase Rpb1, domain 5	293.7	2e-88
TARA_MED_NCLDV_00063_000000000002_2	311BJ	Bacteria	S	unknown	19.2	0.00016	NA	NA	NA	NA
TARA_MED_NCLDV_00063_000000000002_3	32Z7E	Bacteria	S	unknown	26.9	5.9e-07	PF10269	Transmembrane Fragile-X-F protein	23.9	4.6e-06
TARA_MED_NCLDV_00063_000000000002_6	NA	NA	NA	NA	NA	NA	PF19032	Intu longin-like domain 2	17	0.00092
TARA_MED_NCLDV_00063_000000000003_1	341C0	Bacteria	S	unknown	16.6	0.00057	NA	NA	NA	NA
TARA_MED_NCLDV_00063_000000000003_10	308SN	Bacteria	S	unknown	21.3	3.4e-05	NA	NA	NA	NA
TARA_MED_NCLDV_00063_000000000003_11	KOG1636	Eukarya	L	DNA polymerase processivity factor activity	104.5	7.3e-31	PF02747	Proliferating cell nuclear antigen, C-terminal domain	51.2	2.1e-14
TARA_MED_NCLDV_00063_000000000003_12	2ZUG3	Bacteria	S	unknown	21	4.7e-05	NA	NA	NA	NA
TARA_MED_NCLDV_00063_000000000003_13	arCOG04686	Archaea	K	COG0557 Exoribonuclease R	110.5	1.3e-32	PF00773	RNB domain	72.2	7.3e-21
TARA_MED_NCLDV_00063_000000000003_14	KOG1946	Eukarya	B	regulation of transcription by RNA polymerase I	60.9	1.3e-17	PF02201	SWIB/MDM2 domain	63.7	1.7e-18
TARA_MED_NCLDV_00063_000000000003_15	KOG3070	Eukarya	K	DNA binding	59.6	4.2e-17	PF00313	'Cold-shock' DNA-binding domain	58.3	8e-17
TARA_MED_NCLDV_00063_000000000003_3	KOG2550	Eukarya	F	IMP dehydrogenase activity	303.6	3.5e-91	PF00478	IMP dehydrogenase / GMP reductase domain	234.7	2.3e-70
TARA_MED_NCLDV_00063_000000000003_5	arCOG11375	Archaea	S	unknown	17.6	0.00045	PF00657	GDSL-like Lipase/Acylhydrolase	25.2	2.2e-06
TARA_MED_NCLDV_00063_000000000003_6	COG0142	Bacteria	H	geranyltranstransferase activity	113.3	1.8e-33	PF00348	Polyprenyl synthetase	102.1	4.3e-30
TARA_MED_NCLDV_00063_000000000003_8	306AA	Bacteria	S	unknown	16.7	0.00089	NA	NA	NA	NA
TARA_MED_NCLDV_00063_000000000003_9	KOG0673	Eukarya	F	thymidylate synthase activity	440.2	2.1e-132	PF00303	Thymidylate synthase	316.4	2e-95
TARA_MED_NCLDV_00063_000000000004_10	4QBHP	Virus	S		27.1	6.4e-07	PF19064	Family of unknown function (DUF5760)	75.4	4.9e-22
TARA_MED_NCLDV_00063_000000000004_11	2ZXMI	Bacteria	S	COG0582 Integrase	20	7.5e-05	NA	NA	NA	NA
TARA_MED_NCLDV_00063_000000000004_12	4QB94	Virus	S	Erv1 / Alr family	52.9	5.4e-15	PF04777	Erv1 / Alr family	38	2.5e-10
TARA_MED_NCLDV_00063_000000000004_13	KOG3146	Eukarya	I	dolichyldiphosphatase activity	22	6.7e-06	NA	NA	NA	NA
TARA_MED_NCLDV_00063_000000000004_14	4QDME	Virus	S	ATP-dependent peptidase activity	547.4	1.1e-164	PF05362	Lon protease (S16) C-terminal proteolytic domain	151.1	4.5e-45
TARA_MED_NCLDV_00063_000000000004_15	KOG2045	Eukarya	ADL	5'-3' exonuclease activity	332.3	9.8e-100	PF03159	XRN 5'-3' exonuclease N-terminus	176.5	9.9e-53
TARA_MED_NCLDV_00063_000000000004_16	2RXW0	Eukarya	S	unknown	125.5	6.4e-37	PF19114	EsV-1-7 cysteine-rich motif	49.8	5.6e-14
TARA_MED_NCLDV_00063_000000000004_2	COG4607	Bacteria	P	ABC-type enterochelin transport system periplasmic component	17.4	0.00026	NA	NA	NA	NA
TARA_MED_NCLDV_00063_000000000004_3	2SH1H	Eukarya	S	unknown	69.6	2.4e-20	NA	NA	NA	NA
TARA_MED_NCLDV_00063_000000000004_4	2ZTQ6	Bacteria	S	unknown	19.7	0.00012	NA	NA	NA	NA
TARA_MED_NCLDV_00063_000000000004_6	2RVFF	Eukarya	S	unknown	34.2	1.5e-09	PF07382	Histone H1-like nucleoprotein HC2	21.1	4.4e-05
TARA_MED_NCLDV_00063_000000000004_9	314Z0	Bacteria	S	unknown	18.4	0.00026	NA	NA	NA	NA
TARA_MED_NCLDV_00063_000000000005_1	30XYP	Bacteria	S	unknown	20.5	4.8e-05	NA	NA	NA	NA
TARA_MED_NCLDV_00063_000000000005_2	KOG1112	Eukarya	F	ribonucleoside-diphosphate reductase activity	1272.9	0	PF02867	Ribonucleotide reductase, barrel domain	599.8	6.3e-181
TARA_MED_NCLDV_00063_000000000005_5	4QCB0	Virus	S	nuclease activity	101.9	6.6e-30	PF09588	YqaJ-like viral recombinase domain	69.2	6.9e-20
TARA_MED_NCLDV_00063_000000000005_6	30F2J	Bacteria	S	unknown	15.9	0.00082	PF08414	Respiratory burst NADPH oxidase	22.1	2.4e-05
TARA_MED_NCLDV_00063_000000000006_3	KOG0214	Eukarya	K	DNA-directed 5'-3' RNA polymerase activity	883.6	4.7e-266	PF00562	RNA polymerase Rpb2, domain 6	244.6	2.8e-73
TARA_MED_NCLDV_00063_000000000007_1	COG0316	Bacteria	S	Belongs to the HesB IscA family	37.2	4.2e-10	NA	NA	NA	NA
TARA_MED_NCLDV_00063_000000000007_2	4QDU7	Virus	S	Staphylococcal nuclease homologue	64.8	1.3e-18	PF00565	Staphylococcal nuclease homologue	35.2	2.1e-09
TARA_MED_NCLDV_00063_000000000007_3	2S536	Eukarya	G	Glycosyl hydrolases family 28	247.5	3.5e-74	PF00295	Glycosyl hydrolases family 28	129.8	1.8e-38
TARA_MED_NCLDV_00063_000000000007_4	COG0598	Bacteria	P	Magnesium transport protein CorA	43.9	3.8e-12	PF01544	CorA-like Mg2+ transporter protein	27.7	2.6e-07
TARA_MED_NCLDV_00063_000000000007_6	COG4340	Bacteria	S	2OG-Fe dioxygenase	124	9.5e-37	PF10014	2OG-Fe dioxygenase	114.4	9e-34
TARA_MED_NCLDV_00063_000000000007_7	arCOG00115	Archaea	H	methylase	132.3	4.4e-39	PF01555	DNA methylase	139.6	2e-41
TARA_MED_NCLDV_00063_000000000007_9	2SR12	Eukarya	S	unknown	25.9	6.1e-07	NA	NA	NA	NA
TARA_MED_NCLDV_00063_000000000008_1	KOG0441	Eukarya	P	oxidoreductase activity acting on superoxide radicals as acceptor	103.9	9.1e-31	PF00080	Copper/zinc superoxide dismutase (SODC)	66.6	4.8e-19
TARA_MED_NCLDV_00063_000000000008_2	30I61	Bacteria	S	unknown	191	1.8e-57	NA	NA	NA	NA
TARA_MED_NCLDV_00063_000000000008_4	2S17C	Eukarya	S	Phytanoyl-CoA dioxygenase (PhyH)	53.8	3e-15	PF05721	Phytanoyl-CoA dioxygenase (PhyH)	23.5	9e-06
TARA_MED_NCLDV_00063_000000000008_6	KOG0092	Eukarya	S	member Ras oncogene family	156.2	1.7e-46	PF00071	Ras family	130.6	6.2e-39
TARA_MED_NCLDV_00063_000000000008_8	342XU	Bacteria	S	unknown	16.5	0.00085	NA	NA	NA	NA
TARA_MED_NCLDV_00063_000000000008_9	COG1002	Bacteria	V	Type II restriction enzyme methylase subunits	61.6	7.6e-18	PF02384	N-6 DNA Methylase	45.4	1e-12
TARA_MED_NCLDV_00063_000000000009_1	2RHQU	Eukarya	S	unknown	20.2	7.6e-05	NA	NA	NA	NA
TARA_MED_NCLDV_00063_000000000009_10	2THYY	Eukarya	S	unknown	22.2	2.4e-05	PF19063	Family of unknown function (DUF5759)	47.3	2.2e-13
TARA_MED_NCLDV_00063_000000000009_12	KOG2217	Eukarya	S	maturation of 5S rRNA	62.9	2.3e-18	NA	NA	NA	NA
TARA_MED_NCLDV_00063_000000000009_13	4QDVA	Virus	S	TBP-class protein binding	164.4	5.9e-49	PF00382	Transcription factor TFIIB repeat	81.7	4.5e-24
TARA_MED_NCLDV_00063_000000000009_14	2S9UJ	Eukarya	S	unknown	118.4	4.5e-35	NA	NA	NA	NA
TARA_MED_NCLDV_00063_000000000009_2	31QMZ	Bacteria	S	unknown	19.3	8.2e-05	NA	NA	NA	NA
TARA_MED_NCLDV_00063_000000000009_4	4QB94	Virus	S	Erv1 / Alr family	115.4	3.3e-34	PF04777	Erv1 / Alr family	60.9	1.7e-17
TARA_MED_NCLDV_00063_000000000009_5	322PX	Bacteria	S	unknown	19	0.00016	NA	NA	NA	NA
TARA_MED_NCLDV_00063_000000000009_7	32W6N	Bacteria	S	unknown	18.5	0.00024	NA	NA	NA	NA
TARA_MED_NCLDV_00063_000000000009_8	KOG0191	Eukarya	CO	cell redox homeostasis	71.3	7.1e-21	PF00085	Thioredoxin	63	3.3e-18
TARA_MED_NCLDV_00063_000000000009_9	4QEYN	Virus	S	lipid catabolic process	146	1.9e-43	PF01734	Patatin-like phospholipase	78.5	1.3e-22
TARA_MED_NCLDV_00063_000000000010_1	2ZUIN	Bacteria	S	unknown	18.9	0.00014	NA	NA	NA	NA
TARA_MED_NCLDV_00063_000000000010_10	30NAK	Bacteria	S	unknown	15.6	0.00098	NA	NA	NA	NA
TARA_MED_NCLDV_00063_000000000010_12	4QG6J	Virus	S		34.1	1.4e-09	NA	NA	NA	NA
TARA_MED_NCLDV_00063_000000000010_14	KOG1262	Eukarya	C	delta24-sterol reductase activity	302.3	7.7e-91	PF01565	FAD binding domain	54.3	1.8e-15
TARA_MED_NCLDV_00063_000000000010_15	COG1754	Bacteria	L	DNA topoisomerase type I activity	524.8	1e-157	PF01131	DNA topoisomerase	310.6	2.8e-93
TARA_MED_NCLDV_00063_000000000010_2	NA	NA	NA	NA	NA	NA	PF19064	Family of unknown function (DUF5760)	47.1	3.3e-13
TARA_MED_NCLDV_00063_000000000010_3	2SVCS	Eukarya	S	unknown	280.7	3.2e-84	PF13229	Right handed beta helix region	17.7	0.00041
TARA_MED_NCLDV_00063_000000000010_6	2Z7TQ	Bacteria	S	unknown	26.7	4e-07	PF05203	Hom_end-associated Hint	26.7	7.9e-07
TARA_MED_NCLDV_00063_000000000010_7	33BYR	Bacteria	S	unknown	23.6	3.5e-06	PF01079	Hint module	29.4	8.3e-08
TARA_MED_NCLDV_00063_000000000010_8	KOG0715	Eukarya	O	heat shock protein binding	44.4	1.7e-12	PF00226	DnaJ domain	45.2	1.2e-12
TARA_MED_NCLDV_00063_000000000010_9	KOG2035	Eukarya	L	DNA replication	25.9	6.7e-07	PF13401	AAA domain	25.2	2.6e-06
TARA_MED_NCLDV_00063_000000000011_1	4QB5I	Virus	S	N-methyltransferase activity	118.8	4.3e-35	PF00271	Helicase conserved C-terminal domain	32.3	1.5e-08
TARA_MED_NCLDV_00063_000000000011_10	2RS37	Eukarya	S	unknown	23.6	3.3e-06	NA	NA	NA	NA
TARA_MED_NCLDV_00063_000000000011_11	COG4552	Bacteria	S	Acetyltransferase involved in intracellular survival and related	27.3	3.8e-07	PF13527	Acetyltransferase (GNAT) domain	29.2	1.3e-07
TARA_MED_NCLDV_00063_000000000011_12	2T13B	Eukarya	S	Uncharacterised protein family (UPF0139)	16.9	0.00062	NA	NA	NA	NA
TARA_MED_NCLDV_00063_000000000011_13	3386K	Bacteria	S	Sulfotransferase family	41.8	1.4e-11	NA	NA	NA	NA
TARA_MED_NCLDV_00063_000000000011_2	4QAQH	Virus	S	phosphatase activity	89.2	6.6e-26	PF00293	NUDIX domain	43	6.8e-12
TARA_MED_NCLDV_00063_000000000011_3	4QB94	Virus	S	Erv1 / Alr family	84.6	9.8e-25	PF04777	Erv1 / Alr family	49.2	8.1e-14
TARA_MED_NCLDV_00063_000000000011_4	arCOG03682	Archaea	KLT	Serine threonine protein kinase	35.8	4.5e-10	PF00069	Protein kinase domain	36.9	3.9e-10
TARA_MED_NCLDV_00063_000000000011_5	arCOG03898	Archaea	V	COG1403 Restriction endonuclease	41.2	1.9e-11	PF01844	HNH endonuclease	35.9	9.7e-10
TARA_MED_NCLDV_00063_000000000011_6	2S5RP	Eukarya	S	unknown	25.8	7.1e-07	PF13385	Concanavalin A-like lectin/glucanases superfamily	25.3	2.1e-06
TARA_MED_NCLDV_00063_000000000011_7	2R5HD	Eukarya	S	unknown	22.3	1.3e-05	PF13385	Concanavalin A-like lectin/glucanases superfamily	42.3	1.3e-11
TARA_MED_NCLDV_00063_000000000011_8	331ER	Bacteria	S	Domain of unknown function (DUF1735)	31	2.1e-08	PF13385	Concanavalin A-like lectin/glucanases superfamily	34	4.6e-09
TARA_MED_NCLDV_00063_000000000012_3	KOG3398	Eukarya	K	sequence-specific DNA binding	72.2	7.7e-21	PF01381	Helix-turn-helix	47.3	2.6e-13
TARA_MED_NCLDV_00063_000000000012_4	COG0612	Bacteria	S	Peptidase M16	107.1	1.8e-31	PF05193	Peptidase M16 inactive domain	60.4	3.7e-17
TARA_MED_NCLDV_00063_000000000013_10	arCOG00057	Archaea	M	Catalyzes the first step in hexosamine metabolism converting fructose-6P into glucosamine-6P using glutamine as a nitrogen source	155.6	2.7e-46	PF13522	Glutamine amidotransferase domain	63.1	4.2e-18
TARA_MED_NCLDV_00063_000000000013_11	arCOG00057	Archaea	M	Catalyzes the first step in hexosamine metabolism converting fructose-6P into glucosamine-6P using glutamine as a nitrogen source	27.1	2.2e-07	NA	NA	NA	NA
TARA_MED_NCLDV_00063_000000000013_2	KOG3623	Eukarya	A	positive regulation of lens fiber cell differentiation	19.8	4.4e-05	PF18574	C2HC Zing finger domain	16.4	0.00096
TARA_MED_NCLDV_00063_000000000013_3	2RSK9	Eukarya	S	unknown	24.9	1e-06	NA	NA	NA	NA
TARA_MED_NCLDV_00063_000000000013_4	2SANE	Eukarya	S	unknown	24.8	2.7e-06	NA	NA	NA	NA
TARA_MED_NCLDV_00063_000000000013_5	COG1525	Bacteria	L	nuclease	74.5	9e-22	PF00565	Staphylococcal nuclease homologue	40.8	3.8e-11
TARA_MED_NCLDV_00063_000000000013_6	330VJ	Bacteria	S	unknown	17.8	0.00042	PF19868	Family of unknown function (DUF6341)	18	0.00027
TARA_MED_NCLDV_00063_000000000013_9	30IEZ	Bacteria	S	Domain of unknown function (DUF2479)	19.6	6.4e-05	PF04471	Restriction endonuclease	17.4	0.00057
TARA_MED_NCLDV_00063_000000000014_1	2T14S	Eukarya	A	regulation of RNA splicing	20.4	4.8e-05	PF00381	PTS HPr component phosphorylation site	19.6	0.00013
TARA_MED_NCLDV_00063_000000000014_2	KOG3674	Eukarya	S	cap2 mRNA methylation	164	8.2e-49	PF01728	FtsJ-like methyltransferase	85.7	6.6e-25
TARA_MED_NCLDV_00063_000000000014_4	2SP2B	Eukarya	S	unknown	16.9	0.00095	PF08510	PIG-P	18	0.00033
TARA_MED_NCLDV_00063_000000000014_5	32AX2	Bacteria	S	unknown	16.8	0.00056	PF09257	BCMA, TALL-1 binding	19.3	0.00015
TARA_MED_NCLDV_00063_000000000014_6	32AQI	Bacteria	S	unknown	19.8	8.8e-05	NA	NA	NA	NA
TARA_MED_NCLDV_00063_000000000014_8	arCOG04244	Archaea	F	DNA-dependent RNA polymerase catalyzes the transcription of DNA into RNA using the four ribonucleoside triphosphates as substrates	64.9	7.7e-19	PF01194	RNA polymerases N / 8 kDa subunit	73.6	1.7e-21
TARA_MED_NCLDV_00063_000000000014_9	arCOG00009	Archaea	E	amino acid	64	1.4e-18	PF13520	Amino acid permease	22.4	7.8e-06
TARA_MED_NCLDV_00063_000000000015_1	4QEST	Virus	A	mRNA capping enzyme	307.8	2.6e-92	PF03291	mRNA capping enzyme	102.9	2.8e-30
TARA_MED_NCLDV_00063_000000000015_2	2SCI5	Eukarya	S	unknown	21	6.6e-05	PF02037	SAP domain	28.4	1.5e-07
TARA_MED_NCLDV_00063_000000000015_4	4QBZZ	Virus	K	SHS2 domain found in N terminus of Rpb7p/Rpc25p/MJ0397	49.7	6e-14	NA	NA	NA	NA
TARA_MED_NCLDV_00063_000000000016_10	4QFQK	Virus	S	RNA polymerase Rpb3/Rpb11 dimerisation domain	100.9	1e-29	PF01193	RNA polymerase Rpb3/Rpb11 dimerisation domain	27.3	3.7e-07
TARA_MED_NCLDV_00063_000000000016_11	2S84Y	Eukarya	S	keratinization	17.2	5.3e-05	NA	NA	NA	NA
TARA_MED_NCLDV_00063_000000000016_2	arCOG07580	Archaea	S	unknown	25.9	5.6e-07	PF05994	Cytoplasmic Fragile-X interacting family	15.2	0.00069
TARA_MED_NCLDV_00063_000000000016_4	33KDS	Bacteria	S	unknown	16.3	0.00055	NA	NA	NA	NA
TARA_MED_NCLDV_00063_000000000016_5	346HN	Bacteria	S	Prokaryotic N-terminal methylation motif	16.8	0.00067	NA	NA	NA	NA
TARA_MED_NCLDV_00063_000000000016_6	4QF41	Virus	S		98.5	5.4e-29	PF19066	Family of unknown function (DUF5762)	40.4	3e-11
TARA_MED_NCLDV_00063_000000000016_7	4QFDP	Virus	S		27	4.3e-07	PF14523	Syntaxin-like protein	17.8	0.0005
TARA_MED_NCLDV_00063_000000000016_8	312B6	Bacteria	S	unknown	19.9	0.00011	NA	NA	NA	NA
TARA_MED_NCLDV_00063_000000000017_2	4QEZG	Virus	S	Elongation factor Tu GTP binding domain	541.5	2.2e-163	PF00009	Elongation factor Tu GTP binding domain	160.9	4.1e-48
TARA_MED_NCLDV_00063_000000000017_3	arCOG05210	Archaea	S	unknown	119.2	2.4e-35	NA	NA	NA	NA
TARA_MED_NCLDV_00063_000000000017_4	33TR2	Bacteria	S	unknown	21.2	1.9e-05	NA	NA	NA	NA
TARA_MED_NCLDV_00063_000000000017_6	32RIR	Bacteria	S	Protein of unknown function (DUF3223)	85.9	4.2e-25	NA	NA	NA	NA
TARA_MED_NCLDV_00063_000000000018_1	arCOG04257	Archaea	K	DNA-dependent RNA polymerase catalyzes the transcription of DNA into RNA using the four ribonucleoside triphosphates as substrates	571.6	4.9e-172	PF04997	RNA polymerase Rpb1, domain 1	291.2	1.6e-87
TARA_MED_NCLDV_00063_000000000018_11	arCOG01259	Archaea	IQ	COG1028 Dehydrogenases with different specificities (related to short-chain alcohol dehydrogenases)	67.7	1.3e-19	PF00106	short chain dehydrogenase	37.8	2e-10
TARA_MED_NCLDV_00063_000000000018_2	4QDME	Virus	S	ATP-dependent peptidase activity	388.9	8.5e-117	PF00004	ATPase family associated with various cellular activities (AAA)	42.4	1.4e-11
TARA_MED_NCLDV_00063_000000000018_3	33VIY	Bacteria	S	unknown	16.6	0.00073	NA	NA	NA	NA
TARA_MED_NCLDV_00063_000000000018_4	COG1049	Bacteria	C	propionate catabolic process 2-methylcitrate cycle	1334.1	0	PF06434	Aconitate hydratase 2 N-terminus	260.9	1.1e-78
TARA_MED_NCLDV_00063_000000000018_6	2SC5Q	Eukarya	O	unknown	29.1	9.8e-08	PF13445	RING-type zinc-finger	21.2	3.5e-05
TARA_MED_NCLDV_00063_000000000018_7	2S415	Eukarya	S	Uncharacterized protein conserved in bacteria (DUF2237)	129.3	1.8e-38	PF09996	Uncharacterized protein conserved in bacteria (DUF2237)	114.6	3.6e-34
TARA_MED_NCLDV_00063_000000000018_8	32VHJ	Bacteria	S	Glycosyltransferase sugar-binding region containing DXD motif	74.1	8.5e-22	PF05704	Capsular polysaccharide synthesis protein	59.3	6.1e-17
TARA_MED_NCLDV_00063_000000000019_12	KOG3396	Eukarya	K	glucosamine 6-phosphate N-acetyltransferase activity	131.8	6.5e-39	PF00583	Acetyltransferase (GNAT) family	61.7	1.2e-17
TARA_MED_NCLDV_00063_000000000019_14	arCOG01111	Archaea	H	Catalyzes the phosphorylation of pyruvate to phosphoenolpyruvate	694.6	2.4e-209	PF01326	Pyruvate phosphate dikinase, AMP/ATP-binding domain	327.5	1.5e-98
TARA_MED_NCLDV_00063_000000000019_15	2S1YV	Eukarya	F	dUTPase	82	6.5e-24	PF00692	dUTPase	30	5.5e-08
TARA_MED_NCLDV_00063_000000000019_16	3289I	Bacteria	S	unknown	18.9	0.00022	PF11833	Protein CHAPERONE-LIKE PROTEIN OF POR1-like	16.9	0.00061
TARA_MED_NCLDV_00063_000000000019_18	2SAKM	Eukarya	S	unknown	52.8	2e-15	NA	NA	NA	NA
TARA_MED_NCLDV_00063_000000000019_2	KOG0731	Eukarya	O	metalloendopeptidase activity	548.2	3.1e-165	PF00004	ATPase family associated with various cellular activities (AAA)	147.3	5.1e-44
TARA_MED_NCLDV_00063_000000000019_20	30C8E	Bacteria	S	unknown	26	9.2e-07	NA	NA	NA	NA
TARA_MED_NCLDV_00063_000000000019_3	2Z911	Bacteria	S	ubiquitin protein ligase binding	68.2	8.7e-20	NA	NA	NA	NA
TARA_MED_NCLDV_00063_000000000019_4	32TTZ	Bacteria	S	unknown	16.8	0.00057	NA	NA	NA	NA
TARA_MED_NCLDV_00063_000000000019_5	2SCSN	Eukarya	S	unknown	122.2	3.2e-36	NA	NA	NA	NA
TARA_MED_NCLDV_00063_000000000019_6	2RXS4	Eukarya	S	unknown	21.4	3.2e-05	NA	NA	NA	NA
TARA_MED_NCLDV_00063_000000000019_8	4QDSD	Virus	S		23.4	4.1e-06	PF19214	Coronavirus spike glycoprotein S2, intravirion	18.8	0.00025
TARA_MED_NCLDV_00063_000000000019_9	4QFMQ	Virus	S		173.3	7.4e-52	NA	NA	NA	NA
TARA_MED_NCLDV_00063_000000000020_1	arCOG00009	Archaea	E	amino acid	242.3	1.1e-72	PF13520	Amino acid permease	134	1.1e-39
TARA_MED_NCLDV_00063_000000000020_2	4QGNM	Virus	L	mismatched DNA binding	451.3	1.1e-135	PF00488	MutS domain V	137.3	9.3e-41
TARA_MED_NCLDV_00063_000000000020_3	2QS6T	Eukarya	S	positive regulation of glycogen (starch) synthase activity	20.2	3.1e-05	NA	NA	NA	NA
TARA_MED_NCLDV_00063_000000000021_1	KOG0431	Eukarya	S	clathrin-coated pit assembly	23.7	3.1e-06	NA	NA	NA	NA
TARA_MED_NCLDV_00063_000000000021_12	2R1GY	Eukarya	S	unknown	27.3	4.6e-07	NA	NA	NA	NA
TARA_MED_NCLDV_00063_000000000021_14	arCOG01791	Archaea	Q	Methyltransferase	79	4.1e-23	PF13649	Methyltransferase domain	56.6	5e-16
TARA_MED_NCLDV_00063_000000000021_15	305IS	Bacteria	S	unknown	18.2	0.00023	NA	NA	NA	NA
TARA_MED_NCLDV_00063_000000000021_16	KOG0827	Eukarya	O	negative regulation of interferon-beta production	44.1	3.5e-12	PF13639	Ring finger domain	42.6	9.4e-12
TARA_MED_NCLDV_00063_000000000021_3	2S5S6	Eukarya	S	unknown	24.4	2.6e-06	PF04546	Sigma-70, non-essential region	22.6	1.4e-05
TARA_MED_NCLDV_00063_000000000021_4	NA	NA	NA	NA	NA	NA	PF19059	Family of unknown function (DUF5755)	93	1.5e-27
TARA_MED_NCLDV_00063_000000000021_7	2R2GS	Eukarya	S	unknown	21.6	2.4e-05	NA	NA	NA	NA
TARA_MED_NCLDV_00063_000000000021_8	33BQT	Bacteria	S	Double zinc ribbon	22.9	1.9e-05	NA	NA	NA	NA
TARA_MED_NCLDV_00063_000000000021_9	COG4951	Bacteria	L	DNA primase small subunit	180.4	8.1e-54	PF04851	Type III restriction enzyme, res subunit	81.7	9.3e-24
TARA_MED_NCLDV_00063_000000000022_1	2SEAY	Eukarya	S	unknown	22.9	8.2e-06	NA	NA	NA	NA
TARA_MED_NCLDV_00063_000000000022_10	349YQ	Bacteria	S	SPW repeat	18.4	0.00029	NA	NA	NA	NA
TARA_MED_NCLDV_00063_000000000022_11	2S5FC	Eukarya	S	unknown	73.2	4.1e-21	PF06094	Gamma-glutamyl cyclotransferase, AIG2-like	21.2	5.4e-05
TARA_MED_NCLDV_00063_000000000022_12	KOG3125	Eukarya	F	thymidine kinase activity	181.9	1.5e-54	PF00265	Thymidine kinase	150.1	9e-45
TARA_MED_NCLDV_00063_000000000022_15	KOG0516	Eukarya	Z	cytoskeletal protein binding	20.4	2.8e-06	NA	NA	NA	NA
TARA_MED_NCLDV_00063_000000000022_5	2R5NU	Eukarya	S	unknown	18.4	0.00011	NA	NA	NA	NA
TARA_MED_NCLDV_00063_000000000022_6	330ZZ	Bacteria	S	unknown	18.6	0.00017	NA	NA	NA	NA
TARA_MED_NCLDV_00063_000000000022_7	33USU	Bacteria	S	unknown	16.2	0.00099	PF17336	Family of unknown function (DUF5368)	17.5	0.00059
TARA_MED_NCLDV_00063_000000000022_8	COG1181	Bacteria	F	Belongs to the D-alanine--D-alanine ligase family	28.5	1.5e-07	PF07478	D-ala D-ala ligase C-terminus	27.5	3.2e-07
TARA_MED_NCLDV_00063_000000000023_10	2QQME	Eukarya	S	nuclear receptor transcription coactivator activity	30.5	2.3e-08	NA	NA	NA	NA
TARA_MED_NCLDV_00063_000000000023_2	2RIEX	Eukarya	S	unknown	15.8	0.00074	NA	NA	NA	NA
TARA_MED_NCLDV_00063_000000000023_3	4QAKR	Virus	S	protein serine/threonine kinase activity	39.8	3.7e-11	PF00069	Protein kinase domain	33.5	4.4e-09
TARA_MED_NCLDV_00063_000000000023_4	2ZXT5	Bacteria	S	unknown	19.4	8.2e-05	NA	NA	NA	NA
TARA_MED_NCLDV_00063_000000000023_6	KOG3403	Eukarya	J	translation initiation factor activity	51.7	1.1e-14	PF01176	Translation initiation factor 1A / IF-1	39.2	7e-11
TARA_MED_NCLDV_00063_000000000024_1	302AX	Bacteria	S	unknown	17.5	0.00042	NA	NA	NA	NA
TARA_MED_NCLDV_00063_000000000024_3	4QAX7	Virus	S	Large eukaryotic DNA virus major capsid protein	191.4	3.5e-57	PF16903	Major capsid protein N-terminus	87.3	1.7e-25
TARA_MED_NCLDV_00063_000000000024_4	2R2BC	Eukarya	S	WD40 repeats	19.5	7.4e-05	PF00388	Phosphatidylinositol-specific phospholipase C, X domain	25.9	9.5e-07
TARA_MED_NCLDV_00063_000000000024_5	4QH60	Virus	A	polynucleotide adenylyltransferase activity	140.8	8.1e-42	PF19244	Poly(A) polymerase catalytic subunit	170.8	2.4e-51
TARA_MED_NCLDV_00063_000000000024_6	4QH44	Virus	S		30.3	5.4e-08	NA	NA	NA	NA
TARA_MED_NCLDV_00063_000000000024_7	KOG0910	Eukarya	O	glycerol ether metabolic process	44.5	1.1e-12	PF00085	Thioredoxin	46.5	4.6e-13
TARA_MED_NCLDV_00063_000000000024_8	2RHQN	Eukarya	S	domain found in Plexins Semaphorins and Integrins	16.9	0.0005	NA	NA	NA	NA
TARA_MED_NCLDV_00063_000000000025_1	COG3236	Bacteria	S	hydrolase activity hydrolyzing N-glycosyl compounds	27.7	1.7e-07	PF08719	NADAR domain	19.1	0.00019
TARA_MED_NCLDV_00063_000000000025_3	34457	Bacteria	S	unknown	19	6.3e-05	NA	NA	NA	NA
TARA_MED_NCLDV_00063_000000000025_4	2ZI2H	Bacteria	S	GtrA-like protein	31	3.2e-08	PF04138	GtrA-like protein	21.4	3.5e-05
TARA_MED_NCLDV_00063_000000000025_5	33DR2	Bacteria	S	unknown	27.3	5.6e-07	NA	NA	NA	NA
TARA_MED_NCLDV_00063_000000000025_6	4QCMJ	Virus	L	XPG I-region	57.7	1.8e-16	PF00752	XPG N-terminal domain	32.8	1.2e-08
TARA_MED_NCLDV_00063_000000000026_1	2SBAV	Eukarya	S	unknown	17	0.00042	NA	NA	NA	NA
TARA_MED_NCLDV_00063_000000000026_10	4QH5V	Virus	S		103	2.8e-30	PF04848	Poxvirus A22 protein	45.7	1.1e-12
TARA_MED_NCLDV_00063_000000000026_12	KOG2327	Eukarya	S	double-strand break repair via nonhomologous end joining	24.6	1.3e-06	PF02037	SAP domain	20.1	6.3e-05
TARA_MED_NCLDV_00063_000000000026_2	3313J	Bacteria	S	unknown	70.3	2.2e-20	PF18160	SMODS and SLOG-associating 2TM effector domain family 5	18.7	0.00013
TARA_MED_NCLDV_00063_000000000026_3	2ZJ74	Bacteria	S	unknown	17.2	0.00024	NA	NA	NA	NA
TARA_MED_NCLDV_00063_000000000026_4	32NV1	Bacteria	S	unknown	18	0.00032	NA	NA	NA	NA
TARA_MED_NCLDV_00063_000000000026_6	2ZB2F	Bacteria	S	unknown	18.3	0.00013	NA	NA	NA	NA
TARA_MED_NCLDV_00063_000000000026_7	2S6WM	Eukarya	S	unknown	17.5	0.00018	PF13202	EF hand	19	0.00011
TARA_MED_NCLDV_00063_000000000026_8	4QAM2	Virus	S	catalytic activity	121.5	5.6e-36	PF02739	5'-3' exonuclease, N-terminal resolvase-like domain	70.4	2.3e-20
TARA_MED_NCLDV_00063_000000000026_9	2STRS	Eukarya	S	unknown	206.3	1.2e-61	PF19071	Family of unknown function (DUF5767)	131	1.9e-39
TARA_MED_NCLDV_00063_000000000027_2	2S2ZC	Eukarya	S	unknown	16.8	0.00059	NA	NA	NA	NA
TARA_MED_NCLDV_00063_000000000027_3	4QE5W	Virus	S	nuclease activity	49.8	3.9e-14	PF12705	PD-(D/E)XK nuclease superfamily	22.5	1.4e-05
TARA_MED_NCLDV_00063_000000000028_11	arCOG07443	Archaea	T	Histidine kinase-like ATPases	18	0.00011	PF07407	Seadornavirus VP6 protein	16.6	0.00048
TARA_MED_NCLDV_00063_000000000028_13	2RGT5	Eukarya	S	unknown	27.8	2.8e-07	NA	NA	NA	NA
TARA_MED_NCLDV_00063_000000000028_14	32HKI	Bacteria	S	unknown	18.5	0.00016	NA	NA	NA	NA
TARA_MED_NCLDV_00063_000000000028_15	33MB5	Bacteria	S	Super-infection exclusion protein B	16.7	0.00078	NA	NA	NA	NA
TARA_MED_NCLDV_00063_000000000028_16	NA	NA	NA	NA	NA	NA	PF19060	DVNP family	50.3	3.9e-14
TARA_MED_NCLDV_00063_000000000028_17	KOG0355	Eukarya	L	DNA topoisomerase type II (ATP-hydrolyzing) activity	1251.3	0	PF00521	DNA gyrase/topoisomerase IV, subunit A	376.4	2.7e-113
TARA_MED_NCLDV_00063_000000000028_18	4QHA4	Virus	S		92.8	5.2e-27	PF19065	Family of unknown function (DUF5761)	70.1	1.7e-20
TARA_MED_NCLDV_00063_000000000028_19	2ZHAK	Bacteria	S	Preprotein translocase SecG subunit	17.8	0.00042	NA	NA	NA	NA
TARA_MED_NCLDV_00063_000000000028_20	2ZKK6	Bacteria	S	unknown	16.5	0.00092	NA	NA	NA	NA
TARA_MED_NCLDV_00063_000000000028_21	arCOG00470	Archaea	L	Part of the RFC clamp loader complex which loads the PCNA sliding clamp onto DNA	68.9	5.2e-20	PF00004	ATPase family associated with various cellular activities (AAA)	31.5	3.2e-08
TARA_MED_NCLDV_00063_000000000028_22	arCOG04220	Archaea	M	methyltransferase activity	37	1.3e-10	PF00535	Glycosyl transferase family 2	28.2	2.4e-07
TARA_MED_NCLDV_00063_000000000028_23	4QCXA	Virus	S	transferase activity	96.1	3.5e-28	PF00535	Glycosyl transferase family 2	65.9	5.9e-19
TARA_MED_NCLDV_00063_000000000028_24	33492	Bacteria	S	unknown	22.7	1.1e-05	NA	NA	NA	NA
TARA_MED_NCLDV_00063_000000000028_4	2ZE2M	Bacteria	S	unknown	19.3	0.00015	NA	NA	NA	NA
TARA_MED_NCLDV_00063_000000000028_5	4QE6F	Virus	S		123.7	1.3e-36	PF19150	Family of unknown function (DUF5832)	86.1	2.5e-25
TARA_MED_NCLDV_00063_000000000028_6	NA	NA	NA	NA	NA	NA	PF06103	Bacterial protein of unknown function (DUF948)	17.5	0.00058
TARA_MED_NCLDV_00063_000000000028_7	2S52C	Eukarya	S	PLAC8 family	34.1	8.8e-10	PF04749	PLAC8 family	25.2	3.8e-06
TARA_MED_NCLDV_00063_000000000028_9	2RDUI	Eukarya	S	unknown	19.3	6e-05	NA	NA	NA	NA
TARA_MED_NCLDV_00063_000000000029_1	33492	Bacteria	S	unknown	22.2	1.5e-05	NA	NA	NA	NA
TARA_MED_NCLDV_00063_000000000029_2	COG2131	Bacteria	F	deaminase	136.9	1.6e-40	PF00383	Cytidine and deoxycytidylate deaminase zinc-binding region	79.6	2e-23
TARA_MED_NCLDV_00063_000000000029_3	arCOG04157	Archaea	H	Belongs to the class I-like SAM-binding methyltransferase superfamily. C5-methyltransferase family	215.5	2.2e-64	PF00145	C-5 cytosine-specific DNA methylase	257.4	3.6e-77
TARA_MED_NCLDV_00063_000000000029_4	32F0W	Bacteria	S	Bacterial mobilisation protein (MobC)	18	0.00045	NA	NA	NA	NA
TARA_MED_NCLDV_00063_000000000029_5	2ZTIK	Bacteria	S	unknown	21.3	3.7e-05	NA	NA	NA	NA
TARA_MED_NCLDV_00063_000000000029_7	KOG4265	Eukarya	S	ubiquitin-protein transferase activity	61.6	1.4e-17	PF13920	Zinc finger, C3HC4 type (RING finger)	50.5	2.1e-14
TARA_MED_NCLDV_00063_000000000029_8	KOG3005	Eukarya	L	5'-flap endonuclease activity	94.7	8.3e-28	PF01541	GIY-YIG catalytic domain	38.1	2.2e-10
TARA_MED_NCLDV_00063_000000000029_9	34BKC	Bacteria	S	Protein of unknown function (DUF3303)	41.5	2e-11	PF11746	Protein of unknown function (DUF3303)	29.6	1e-07
TARA_MED_NCLDV_00063_000000000030_1	2SE41	Eukarya	S	unknown	104.9	7.4e-31	PF06094	Gamma-glutamyl cyclotransferase, AIG2-like	34.7	3.5e-09
TARA_MED_NCLDV_00063_000000000030_2	KOG1324	Eukarya	H	dihydrofolate reductase activity	158.8	3.5e-47	PF00186	Dihydrofolate reductase	149.2	1.2e-44
TARA_MED_NCLDV_00063_000000000031_1	30GDE	Bacteria	S	Acetyltransferase (GNAT) domain	23	5.7e-06	PF13673	Acetyltransferase (GNAT) domain	19.8	9e-05
TARA_MED_NCLDV_00063_000000000031_2	337Z9	Bacteria	S	unknown	17.6	0.00037	NA	NA	NA	NA
TARA_MED_NCLDV_00063_000000000031_4	arCOG08457	Archaea	S	unknown	17.1	0.00084	NA	NA	NA	NA
TARA_MED_NCLDV_00063_000000000031_5	KOG1269	Eukarya	Q	sterol 24-C-methyltransferase activity	114.4	1e-33	PF08241	Methyltransferase domain	72.9	4e-21
TARA_MED_NCLDV_00063_000000000031_6	2SA5Z	Eukarya	A	unknown	18.3	0.00024	NA	NA	NA	NA
TARA_MED_NCLDV_00063_000000000032_1	2RSUR	Eukarya	S	NAD(P)H-binding	18.2	0.00017	NA	NA	NA	NA
TARA_MED_NCLDV_00063_000000000032_2	33D4Z	Bacteria	S	unknown	53.3	3.3e-15	PF19883	Family of unknown function (DUF6356)	53.9	2.3e-15
TARA_MED_NCLDV_00063_000000000032_3	2SEFI	Eukarya	S	unknown	17.6	0.00071	NA	NA	NA	NA
TARA_MED_NCLDV_00063_000000000032_4	KOG0947	Eukarya	L	nuclear-transcribed mRNA catabolic process 3'-5' exonucleolytic nonsense-mediated decay	597.7	8.5e-180	PF00270	DEAD/DEAH box helicase	66.3	4.4e-19
TARA_MED_NCLDV_00063_000000000033_1	2RYCA	Eukarya	O	alpha/beta hydrolase fold	37	2.6e-10	NA	NA	NA	NA
TARA_MED_NCLDV_00063_000000000033_2	2QRAR	Eukarya	S	hyaluronic acid binding	35.6	8e-10	PF00193	Extracellular link domain	45.9	9e-13
TARA_MED_NCLDV_00063_000000000033_3	KOG1870	Eukarya	O	ubiquitinyl hydrolase activity	244.4	2.9e-73	PF00443	Ubiquitin carboxyl-terminal hydrolase	164.9	4.4e-49
TARA_MED_NCLDV_00063_000000000033_4	KOG0802	Eukarya	O	protein polyubiquitination	47	4.1e-13	PF13639	Ring finger domain	34.4	3.3e-09
TARA_MED_NCLDV_00063_000000000033_5	KOG0969	Eukarya	L	DNA replication proofreading	614.3	5.9e-185	PF00136	DNA polymerase family B	310	4e-93
TARA_MED_NCLDV_00063_000000000033_6	2ZB7Q	Bacteria	H	PFAM sulfotransferase	37	4.2e-10	PF00685	Sulfotransferase domain	30.7	3.5e-08
TARA_MED_NCLDV_00063_000000000033_7	2THTY	Eukarya	S	Family of unknown function (DUF5390)	16.6	0.00083	NA	NA	NA	NA
TARA_MED_NCLDV_00063_000000000034_1	KOG2146	Eukarya	S	mRNA processing	18.5	0.00012	NA	NA	NA	NA
TARA_MED_NCLDV_00063_000000000034_10	2S45Q	Eukarya	S	D5 N terminal like	341.4	2e-102	PF08706	D5 N terminal like	59	9.9e-17
TARA_MED_NCLDV_00063_000000000034_11	KOG0895	Eukarya	O	ubiquitin-protein transferase activity	156.2	1e-46	PF00179	Ubiquitin-conjugating enzyme	89.4	2.5e-26
TARA_MED_NCLDV_00063_000000000034_13	KOG2691	Eukarya	K	maintenance of transcriptional fidelity during DNA-templated transcription elongation from RNA polymerase II promoter	45.9	3.7e-13	PF02150	RNA polymerases M/15 Kd subunit	31.6	1.7e-08
TARA_MED_NCLDV_00063_000000000034_14	2ZBWA	Bacteria	S	unknown	16.5	0.00046	NA	NA	NA	NA
TARA_MED_NCLDV_00063_000000000034_15	arCOG01268	Archaea	K	DNA-dependent RNA polymerase catalyzes the transcription of DNA into RNA using the four ribonucleoside triphosphates as substrates	58.5	1.3e-16	PF01192	RNA polymerase Rpb6	25.6	1.4e-06
TARA_MED_NCLDV_00063_000000000034_16	KOG1105	Eukarya	K	transcription DNA-templated	107.4	8.8e-32	PF01096	Transcription factor S-II (TFIIS)	69.6	2.4e-20
TARA_MED_NCLDV_00063_000000000034_17	COG5524	Bacteria	S	PFAM Rhodopsin	67.7	1.2e-19	PF01036	Bacteriorhodopsin-like protein	45.4	1.1e-12
TARA_MED_NCLDV_00063_000000000034_18	2RXY6	Eukarya	U	Chlorophyll A-B binding protein	86.6	2.6e-25	PF00504	Chlorophyll A-B binding protein	74.2	2.7e-21
TARA_MED_NCLDV_00063_000000000034_19	2RYQ2	Eukarya	S	unknown	19	0.00015	NA	NA	NA	NA
TARA_MED_NCLDV_00063_000000000034_2	4QDEE	Virus	L	RNA polymerase beta subunit	912.6	4.7e-275	PF00562	RNA polymerase Rpb2, domain 6	334.7	1.2e-100
TARA_MED_NCLDV_00063_000000000034_20	2R9WZ	Eukarya	S	unknown	17.9	0.00027	NA	NA	NA	NA
TARA_MED_NCLDV_00063_000000000034_3	arCOG04258	Archaea	K	DNA-dependent RNA polymerase catalyzes the transcription of DNA into RNA using the four ribonucleoside triphosphates as substrates	63.8	1.4e-18	PF01191	RNA polymerase Rpb5, C-terminal domain	70.5	1.2e-20
TARA_MED_NCLDV_00063_000000000034_4	3394H	Bacteria	S	unknown	17	0.00094	NA	NA	NA	NA
TARA_MED_NCLDV_00063_000000000034_5	317WB	Bacteria	S	Shikimate kinase	19.5	9.7e-05	NA	NA	NA	NA
TARA_MED_NCLDV_00063_000000000034_6	2T0UG	Eukarya	S	unknown	29.9	2e-08	PF10498	Intra-flagellar transport protein 57	18.2	0.00016
TARA_MED_NCLDV_00063_000000000034_7	31JQ3	Bacteria	S	Psort location OuterMembrane score	30.4	5.5e-08	NA	NA	NA	NA
TARA_MED_NCLDV_00063_000000000034_8	2S0UM	Eukarya	S	unknown	23	3.3e-06	PF04756	OST3 / OST6 family, transporter family	18.4	0.00018
TARA_MED_NCLDV_00063_000000000034_9	2QRXC	Eukarya	S	Golgi organization	30.9	1.1e-08	PF19220	Crescentin protein	18.8	0.0001
TARA_IOS_NCLDV_00011_000000000001_1	COG0465	Bacteria	O	Acts as a processive ATP-dependent zinc metallopeptidase for both cytoplasmic and membrane proteins. Plays a role in the quality control of integral membrane proteins	551.2	2.1e-167	PF01434	Peptidase family M41	181.5	1.4e-55
TARA_IOS_NCLDV_00011_000000000001_2	COG0465	Bacteria	O	Acts as a processive ATP-dependent zinc metallopeptidase for both cytoplasmic and membrane proteins. Plays a role in the quality control of integral membrane proteins	380.3	1.4e-115	PF01434	Peptidase family M41	180.1	3.6e-55
TARA_IOS_NCLDV_00011_000000000002_1	34AYH	Bacteria	S	unknown	14.4	0.00021	NA	NA	NA	NA
TARA_IOS_NCLDV_00011_000000000002_2	3040E	Bacteria	S	unknown	17.9	2.8e-05	NA	NA	NA	NA
TARA_IOS_NCLDV_00011_000000000002_3	33JIH	Bacteria	S	unknown	13.6	0.00046	NA	NA	NA	NA
TARA_IOS_NCLDV_00011_000000000002_4	33K4U	Bacteria	S	ECF transporter	14	0.00035	PF19144	Family of unknown function (DUF5826)	55.1	5.2e-17
TARA_IOS_NCLDV_00011_000000000002_5	4QES2	Virus	S	ubiquitin-protein ligase activity	75	5.1e-23	PF01485	IBR domain, a half RING-finger domain	23.9	3e-07
TARA_IOS_NCLDV_00011_000000000002_6	31BV4	Bacteria	S	unknown	20.1	3.6e-06	NA	NA	NA	NA
TARA_IOS_NCLDV_00011_000000000002_7	KOG1591	Eukarya	S	procollagen-proline 4-dioxygenase activity	145.3	1.6e-44	PF13640	2OG-Fe(II) oxygenase superfamily	66.9	2e-20
TARA_IOS_NCLDV_00011_000000000002_8	323ND	Bacteria	S	unknown	14	0.00044	NA	NA	NA	NA
TARA_IOS_NCLDV_00011_000000000003_10	344YS	Bacteria	S	unknown	17.9	1.2e-05	PF19261	Domain of unknown function (DUF5904)	153.6	2.5e-47
TARA_IOS_NCLDV_00011_000000000003_11	32385	Bacteria	S	Chlorophyll A-B binding protein	25.3	9e-08	PF00504	Chlorophyll A-B binding protein	13.9	0.00053
TARA_IOS_NCLDV_00011_000000000003_2	2RMM9	Eukarya	M	DegT/DnrJ/EryC1/StrS aminotransferase family	486.4	5.7e-148	PF01041	DegT/DnrJ/EryC1/StrS aminotransferase family	242.3	7.8e-74
TARA_IOS_NCLDV_00011_000000000003_3	KOG0747	Eukarya	M	dTDP-glucose 4	357.4	1.8e-108	PF16363	GDP-mannose 4,6 dehydratase	217.4	3e-66
TARA_IOS_NCLDV_00011_000000000003_4	2ZE14	Bacteria	S	Glycosyl transferase family 2	154.5	1.9e-47	PF00535	Glycosyl transferase family 2	25.1	1.2e-07
TARA_IOS_NCLDV_00011_000000000003_5	KOG1372	Eukarya	M	GDP-mannose 4	523.6	3.1e-159	PF16363	GDP-mannose 4,6 dehydratase	466.3	5.9e-142
TARA_IOS_NCLDV_00011_000000000003_6	2RMM9	Eukarya	M	DegT/DnrJ/EryC1/StrS aminotransferase family	235	1.3e-71	PF01041	DegT/DnrJ/EryC1/StrS aminotransferase family	173	9.4e-53
TARA_IOS_NCLDV_00011_000000000003_7	2RJ14	Eukarya	S	unknown	16.9	4.1e-05	NA	NA	NA	NA
TARA_IOS_NCLDV_00011_000000000003_8	2SG3K	Eukarya	S	unknown	83.2	1.5e-25	PF19662	Family of unknown function (DUF6165)	72.4	2.6e-22
TARA_IOS_NCLDV_00011_000000000003_9	COG1089	Bacteria	M	Catalyzes the conversion of GDP-D-mannose to GDP-4- dehydro-6-deoxy-D-mannose	288.1	7.6e-88	PF16363	GDP-mannose 4,6 dehydratase	275.4	7.2e-84
TARA_IOS_NCLDV_00011_000000000004_1	2QQT3	Eukarya	M	Glycosyl transferases group 1	12	8.2e-05	NA	NA	NA	NA
TARA_IOS_NCLDV_00011_000000000004_2	326MJ	Bacteria	S	unknown	15.3	0.00016	NA	NA	NA	NA
TARA_IOS_NCLDV_00011_000000000004_3	2QRBT	Eukarya	S	brambleberry-like	22.4	3.3e-07	PF19067	Family of unknown function (DUF5763)	26	4.3e-08
TARA_IOS_NCLDV_00011_000000000004_4	305FV	Bacteria	S	unknown	16.5	6.5e-05	PF14364	Domain of unknown function (DUF4408)	13.5	0.00042
TARA_IOS_NCLDV_00011_000000000004_5	2Z863	Bacteria	S	Domain of unknown function (DUF932)	16.8	3.1e-05	NA	NA	NA	NA
TARA_IOS_NCLDV_00011_000000000004_6	4QAX7	Virus	S	Large eukaryotic DNA virus major capsid protein	147.5	4.4e-45	PF16903	Major capsid protein N-terminus	56.5	2.5e-17
TARA_IOS_NCLDV_00011_000000000004_7	4QFMQ	Virus	S		31.6	1.1e-09	NA	NA	NA	NA
TARA_IOS_NCLDV_00011_000000000005_1	33BDM	Bacteria	S	Putative Actinobacterial Holin-X	13.7	0.00041	NA	NA	NA	NA
TARA_IOS_NCLDV_00011_000000000005_10	340UQ	Bacteria	S	unknown	14.7	0.00022	NA	NA	NA	NA
TARA_IOS_NCLDV_00011_000000000005_11	329NK	Bacteria	S	Helix-turn-helix domain	13.3	0.00048	NA	NA	NA	NA
TARA_IOS_NCLDV_00011_000000000005_2	2S41T	Eukarya	S	unknown	16.4	3.4e-05	PF19468	Family of unknown function (DUF6005)	12.1	0.00063
TARA_IOS_NCLDV_00011_000000000005_3	31QMK	Bacteria	S	unknown	14.4	0.00023	NA	NA	NA	NA
TARA_IOS_NCLDV_00011_000000000005_4	33PGU	Bacteria	S	unknown	63.9	1.1e-19	PF01456	Mucin-like glycoprotein	13.8	0.00041
TARA_IOS_NCLDV_00011_000000000005_5	33DDT	Bacteria	S	Virus attachment protein p12 family	23.6	3.6e-07	PF12669	FeoB-associated Cys-rich membrane protein	13.3	0.00075
TARA_IOS_NCLDV_00011_000000000005_6	32KFD	Bacteria	S	unknown	16.9	4.5e-05	PF12329	TATA element modulatory factor 1 DNA binding	15.4	0.00013
TARA_IOS_NCLDV_00011_000000000005_7	4QHBV	Virus	S		19.7	5.3e-06	PF16454	Phosphatidylinositol 3-kinase regulatory subunit P85 inter-SH2 domain	18.8	8.6e-06
TARA_IOS_NCLDV_00011_000000000005_8	2ZW36	Bacteria	S	unknown	13.1	0.00046	NA	NA	NA	NA
TARA_IOS_NCLDV_00011_000000000005_9	32XW4	Bacteria	S	unknown	16.7	3.3e-05	NA	NA	NA	NA
TARA_IOS_NCLDV_00011_000000000006_1	COG2738	Bacteria	S	Putative neutral zinc metallopeptidase	16.6	4.1e-05	PF15102	TMEM154 protein family	13.6	0.0004
TARA_IOS_NCLDV_00011_000000000006_2	308C0	Bacteria	S	unknown	17.9	3.1e-05	NA	NA	NA	NA
TARA_IOS_NCLDV_00011_000000000006_3	2R1ET	Eukarya	S	unknown	15.9	4.1e-05	NA	NA	NA	NA
TARA_IOS_NCLDV_00011_000000000006_4	33XQM	Bacteria	S	unknown	17.5	2.6e-05	NA	NA	NA	NA
TARA_IOS_NCLDV_00011_000000000006_5	2QS1Q	Eukarya	S	DNA primase activity	34.2	1.3e-10	PF18188	Prim-pol 4	17.6	2.5e-05
TARA_IOS_NCLDV_00011_000000000007_1	COG5663	Bacteria	S	Belongs to the 5'(3')-deoxyribonucleotidase family	25.1	8.7e-08	NA	NA	NA	NA
TARA_IOS_NCLDV_00011_000000000007_10	KOG4748	Eukarya	S	Glycosyltransferase	117.9	4.6e-36	PF05637	galactosyl transferase GMA12/MNN10 family	87.8	8.3e-27
TARA_IOS_NCLDV_00011_000000000007_11	COG1091	Bacteria	M	dTDP-4-dehydrorhamnose reductase activity	55.7	3.8e-17	PF01370	NAD dependent epimerase/dehydratase family	38	1.1e-11
TARA_IOS_NCLDV_00011_000000000007_12	COG3959	Bacteria	G	Transketolase thiamine diphosphate binding domain	106.4	1.4e-32	PF00456	Transketolase, thiamine diphosphate binding domain	27.4	1.4e-08
TARA_IOS_NCLDV_00011_000000000007_2	KOG1105	Eukarya	K	transcription	87.9	3.8e-27	PF01096	Transcription factor S-II (TFIIS)	61.2	5.7e-19
TARA_IOS_NCLDV_00011_000000000007_3	33W5T	Bacteria	S	unknown	13.3	0.00035	NA	NA	NA	NA
TARA_IOS_NCLDV_00011_000000000007_4	2SGJB	Eukarya	S	unknown	59.2	3.9e-18	PF19208	Family of unknown function (DUF5880)	126.5	3.1e-39
TARA_IOS_NCLDV_00011_000000000007_5	2ZZRV	Bacteria	S	unknown	15.2	7.3e-05	NA	NA	NA	NA
TARA_IOS_NCLDV_00011_000000000007_6	33V23	Bacteria	S	unknown	15.9	6e-05	NA	NA	NA	NA
TARA_IOS_NCLDV_00011_000000000007_7	2QRY0	Eukarya	S	RbcX protein	83.5	1.6e-25	PF02341	RbcX protein	34.5	1.8e-10
TARA_IOS_NCLDV_00011_000000000007_8	COG1702	Bacteria	T	phosphate starvation-inducible protein PhoH	231.2	2e-70	PF02562	PhoH-like protein	208.1	8.6e-64
TARA_IOS_NCLDV_00011_000000000007_9	334XA	Bacteria	S	unknown	18.7	8.4e-06	PF17751	SKICH domain	15.4	0.00019
TARA_IOS_NCLDV_00011_000000000008_1	KOG1235	Eukarya	E	regulation of tocopherol cyclase activity	174.5	2.1e-53	PF03109	ABC1 atypical kinase-like domain	112.7	1.3e-34
TARA_IOS_NCLDV_00011_000000000008_2	30JH1	Bacteria	S	unknown	14.2	0.00016	NA	NA	NA	NA
TARA_IOS_NCLDV_00011_000000000008_3	COG4951	Bacteria	L	DNA primase small subunit	229.3	7.2e-70	PF04851	Type III restriction enzyme, res subunit	65.6	4.7e-20
TARA_IOS_NCLDV_00011_000000000008_4	33R9T	Bacteria	S	Domain of unknown function (DUF4847)	21.5	1.7e-06	NA	NA	NA	NA
TARA_IOS_NCLDV_00011_000000000008_5	2SPDZ	Eukarya	S	unknown	67.7	6.8e-21	PF13884	Chaperone of endosialidase	54.6	9.4e-17
TARA_IOS_NCLDV_00011_000000000009_1	4QEYN	Virus	S	lipid catabolic process	21	1.2e-06	PF01734	Patatin-like phospholipase	14.1	0.00037
TARA_IOS_NCLDV_00011_000000000009_10	4QEGI	Virus	A	rRNA catabolic process	185.4	1.3e-56	PF14622	Ribonuclease-III-like	93.1	1.3e-28
TARA_IOS_NCLDV_00011_000000000009_11	32H35	Bacteria	S	unknown	14.6	0.00027	PF02037	SAP domain	16.8	3.8e-05
TARA_IOS_NCLDV_00011_000000000009_12	2R7B6	Eukarya	S	YqaJ-like viral recombinase domain	139.9	1.4e-42	PF09588	YqaJ-like viral recombinase domain	87.2	1.1e-26
TARA_IOS_NCLDV_00011_000000000009_13	32SBH	Bacteria	S	Ion channel	43.4	2.1e-13	PF07885	Ion channel	43.3	2.4e-13
TARA_IOS_NCLDV_00011_000000000009_14	30KEX	Bacteria	S	unknown	14.5	0.00013	PF19060	DVNP family	87.2	6.9e-27
TARA_IOS_NCLDV_00011_000000000009_15	4QD81	Virus	S	PcfK-like protein	17.9	2e-05	NA	NA	NA	NA
TARA_IOS_NCLDV_00011_000000000009_16	4QDTX	Virus	S		79.3	2.3e-24	PF19196	Family of unknown function (DUF5871)	19	8.6e-06
TARA_IOS_NCLDV_00011_000000000009_17	328K6	Bacteria	S	unknown	20.9	2.6e-06	PF16888	Domain of unknown function (DUF5082)	15.2	0.00018
TARA_IOS_NCLDV_00011_000000000009_18	2ST7Z	Eukarya	S	unknown	13	0.00042	NA	NA	NA	NA
TARA_IOS_NCLDV_00011_000000000009_19	2SQFV	Eukarya	S	unknown	17.1	4.4e-05	NA	NA	NA	NA
TARA_IOS_NCLDV_00011_000000000009_2	2SAT2	Eukarya	S	Protein of unknown function (DUF3339)	48.9	6.2e-15	PF11820	Protein of unknown function (DUF3339)	62.1	3.8e-19
TARA_IOS_NCLDV_00011_000000000009_20	KOG1112	Eukarya	F	ribonucleoside-diphosphate reductase activity	1284.2	0	PF02867	Ribonucleotide reductase, barrel domain	624.8	1e-189
TARA_IOS_NCLDV_00011_000000000009_22	4QHA4	Virus	S		56.7	3.5e-17	PF19065	Family of unknown function (DUF5761)	89.9	6e-28
TARA_IOS_NCLDV_00011_000000000009_23	348BU	Bacteria	S	unknown	20.4	4.5e-06	NA	NA	NA	NA
TARA_IOS_NCLDV_00011_000000000009_24	2S143	Eukarya	S	unknown	18.8	1.1e-05	PF00112	Papain family cysteine protease	14.5	0.00025
TARA_IOS_NCLDV_00011_000000000009_25	2SSA1	Eukarya	S	unknown	14.3	0.00028	NA	NA	NA	NA
TARA_IOS_NCLDV_00011_000000000009_26	2RHKF	Eukarya	S	unknown	14.8	0.00024	PF11398	Protein of unknown function (DUF2813)	14.7	0.00014
TARA_IOS_NCLDV_00011_000000000009_27	2SC9R	Eukarya	S	AN1-like Zinc finger	25.2	1.2e-07	PF01428	AN1-like Zinc finger	30.9	2.1e-09
TARA_IOS_NCLDV_00011_000000000009_28	4QCQY	Virus	K	Transcription factor TFIID (or TATA-binding protein	65.6	3.4e-20	PF00352	Transcription factor TFIID (or TATA-binding protein, TBP)	45.9	3.7e-14
TARA_IOS_NCLDV_00011_000000000009_29	2RD3S	Eukarya	S	unknown	13.6	0.00039	PF11331	Probable zinc-ribbon domain	16.6	4.5e-05
TARA_IOS_NCLDV_00011_000000000009_3	33N68	Bacteria	S	unknown	13.4	0.00031	NA	NA	NA	NA
TARA_IOS_NCLDV_00011_000000000009_30	KOG0827	Eukarya	O	negative regulation of interferon-beta production	55.5	6.5e-17	PF13639	Ring finger domain	45.2	7.9e-14
TARA_IOS_NCLDV_00011_000000000009_31	31BFN	Bacteria	S	unknown	61.3	1e-18	PF01476	LysM domain	15.5	0.00012
TARA_IOS_NCLDV_00011_000000000009_32	2ZJA9	Bacteria	S	unknown	18.1	1.7e-05	PF15168	Triple QxxK/R motif-containing protein family	14.3	0.00026
TARA_IOS_NCLDV_00011_000000000009_33	2ZSK5	Bacteria	S	unknown	24.2	2.1e-07	PF00462	Glutaredoxin	19.4	8.3e-06
TARA_IOS_NCLDV_00011_000000000009_34	4QAKR	Virus	S	protein serine/threonine kinase activity	65.7	3.1e-20	PF00069	Protein kinase domain	44.4	1.2e-13
TARA_IOS_NCLDV_00011_000000000009_35	4QDTX	Virus	S		146.7	6.2e-45	PF19196	Family of unknown function (DUF5871)	53.7	1.7e-16
TARA_IOS_NCLDV_00011_000000000009_36	34675	Bacteria	S	unknown	14.5	0.00014	NA	NA	NA	NA
TARA_IOS_NCLDV_00011_000000000009_37	KOG1567	Eukarya	K	ribonucleoside-diphosphate reductase activity	509.5	1.7e-154	PF00268	Ribonucleotide reductase, small chain	331.1	5.3e-101
TARA_IOS_NCLDV_00011_000000000009_38	2R9Q5	Eukarya	S	unknown	16	1.8e-05	NA	NA	NA	NA
TARA_IOS_NCLDV_00011_000000000009_39	KOG1597	Eukarya	K	TBP-class protein binding	106.1	5e-33	PF00382	Transcription factor TFIIB repeat	50.8	1.1e-15
TARA_IOS_NCLDV_00011_000000000009_4	32HU1	Bacteria	S	unknown	18.6	1.8e-05	PF19064	Family of unknown function (DUF5760)	87.5	4.8e-27
TARA_IOS_NCLDV_00011_000000000009_40	4QBX5	Virus	S		237.8	1.2e-72	PF00535	Glycosyl transferase family 2	13.4	0.00048
TARA_IOS_NCLDV_00011_000000000009_41	333VC	Bacteria	S	unknown	16.9	4.5e-05	NA	NA	NA	NA
TARA_IOS_NCLDV_00011_000000000009_42	KOG2386	Eukarya	A	mRNA guanylyltransferase activity	176.9	5.4e-54	PF01331	mRNA capping enzyme, catalytic domain	106.4	1.5e-32
TARA_IOS_NCLDV_00011_000000000009_43	KOG1863	Eukarya	O	ubiquitinyl hydrolase activity	77.4	5.8e-24	PF00443	Ubiquitin carboxyl-terminal hydrolase	66.9	1.9e-20
TARA_IOS_NCLDV_00011_000000000009_44	2S89T	Eukarya	S	mRNA capping enzyme	23.3	3e-07	PF02940	mRNA capping enzyme, beta chain	30.9	1.8e-09
TARA_IOS_NCLDV_00011_000000000009_45	30CGT	Bacteria	S	unknown	17	2.9e-05	NA	NA	NA	NA
TARA_IOS_NCLDV_00011_000000000009_46	2RM6N	Eukarya	S	unknown	18.2	1e-05	NA	NA	NA	NA
TARA_IOS_NCLDV_00011_000000000009_47	305GP	Bacteria	S	unknown	15.2	0.00016	NA	NA	NA	NA
TARA_IOS_NCLDV_00011_000000000009_48	arCOG06914	Archaea	S	Phage plasmid primase	64.1	8.6e-20	PF19263	Family of unknown function (DUF5906)	24.2	4e-07
TARA_IOS_NCLDV_00011_000000000009_49	3e+67	Bacteria	S	unknown	18.2	2.4e-05	NA	NA	NA	NA
TARA_IOS_NCLDV_00011_000000000009_5	4QGBM	Virus	S		49.1	6e-15	NA	NA	NA	NA
TARA_IOS_NCLDV_00011_000000000009_50	4QAX7	Virus	S	Large eukaryotic DNA virus major capsid protein	396.2	1.4e-120	PF04451	Large eukaryotic DNA virus major capsid protein	183.4	3.5e-56
TARA_IOS_NCLDV_00011_000000000009_51	COG1476	Bacteria	K	TRANSCRIPTIONal	38.5	9.1e-12	PF01381	Helix-turn-helix	32.6	5.6e-10
TARA_IOS_NCLDV_00011_000000000009_52	KOG3398	Eukarya	K	sequence-specific DNA binding	81.2	8.6e-25	PF01381	Helix-turn-helix	41.6	8.6e-13
TARA_IOS_NCLDV_00011_000000000009_54	COG0328	Bacteria	L	RNA-DNA hybrid ribonuclease activity	151.3	4.6e-46	PF00075	RNase H	115.5	2e-35
TARA_IOS_NCLDV_00011_000000000009_6	4QDTX	Virus	S		26.7	2.6e-08	PF19196	Family of unknown function (DUF5871)	136.6	4.3e-42
TARA_IOS_NCLDV_00011_000000000009_7	30QGH	Bacteria	S	unknown	15.4	0.00014	NA	NA	NA	NA
TARA_IOS_NCLDV_00011_000000000009_8	2S0SW	Eukarya	S	unknown	14.1	0.00014	NA	NA	NA	NA
TARA_IOS_NCLDV_00011_000000000009_9	4QF9Y	Virus	S	SWIB/MDM2 domain	48.1	7.9e-15	PF02201	SWIB/MDM2 domain	50	1.8e-15
TARA_IOS_NCLDV_00011_000000000010_1	2ZJYJ	Bacteria	S	unknown	17.4	4e-05	NA	NA	NA	NA
TARA_IOS_NCLDV_00011_000000000010_2	arCOG06081	Archaea	S	unknown	16.2	0.00011	NA	NA	NA	NA
TARA_IOS_NCLDV_00011_000000000010_3	30IAC	Bacteria	S	unknown	19.3	4.8e-06	NA	NA	NA	NA
TARA_IOS_NCLDV_00011_000000000010_4	2RU4W	Eukarya	S	unknown	15	0.00015	PF19067	Family of unknown function (DUF5763)	20.4	2.5e-06
TARA_IOS_NCLDV_00011_000000000010_5	341GG	Bacteria	S	unknown	15.1	0.00019	NA	NA	NA	NA
TARA_IOS_NCLDV_00011_000000000010_6	32NK9	Bacteria	S	unknown	17	3e-05	NA	NA	NA	NA
TARA_IOS_NCLDV_00011_000000000010_7	2R2ZH	Eukarya	S	unknown	94.6	6.9e-29	NA	NA	NA	NA
TARA_IOS_NCLDV_00011_000000000010_8	2SE49	Eukarya	S	PQ loop repeat	63.7	1.9e-19	PF04193	PQ loop repeat	50.5	1.2e-15
TARA_IOS_NCLDV_00011_000000000011_1	4QFMQ	Virus	S		118.7	2.3e-36	NA	NA	NA	NA
TARA_IOS_NCLDV_00011_000000000011_10	arCOG07265	Archaea	S	unknown	18.5	1.3e-05	PF03178	CPSF A subunit region	14.3	0.00018
TARA_IOS_NCLDV_00011_000000000011_11	2T1KJ	Eukarya	S	unknown	54.1	1.4e-16	PF19058	Family of unknown function (DUF5754)	78.3	3e-24
TARA_IOS_NCLDV_00011_000000000011_12	327X0	Bacteria	S	unknown	20.9	3e-06	NA	NA	NA	NA
TARA_IOS_NCLDV_00011_000000000011_13	2ZN44	Bacteria	S	unknown	12.8	0.00071	NA	NA	NA	NA
TARA_IOS_NCLDV_00011_000000000011_14	2SPMU	Eukarya	S	unknown	20.3	2.7e-06	PF19059	Family of unknown function (DUF5755)	107	3.8e-33
TARA_IOS_NCLDV_00011_000000000011_15	31FCX	Bacteria	S	unknown	14.8	0.0002	PF11207	Protein of unknown function (DUF2989)	12.7	0.00074
TARA_IOS_NCLDV_00011_000000000011_16	3313J	Bacteria	S	unknown	92.2	2.3e-28	NA	NA	NA	NA
TARA_IOS_NCLDV_00011_000000000011_17	4QAR1	Virus	S	ATPase activity	26.2	5.2e-08	PF12775	P-loop containing dynein motor region	20.9	1.9e-06
TARA_IOS_NCLDV_00011_000000000011_18	31QFT	Bacteria	L	Protein of unknown function (DUF2283)	16.4	7.9e-05	NA	NA	NA	NA
TARA_IOS_NCLDV_00011_000000000011_2	2ZVDR	Bacteria	S	Domain of unknown function (DUF3973)	14.2	0.00034	NA	NA	NA	NA
TARA_IOS_NCLDV_00011_000000000011_3	KOG0969	Eukarya	L	DNA replication proofreading	689.8	5e-209	PF00136	DNA polymerase family B	367.8	6.6e-112
TARA_IOS_NCLDV_00011_000000000011_4	4QAX7	Virus	S	Large eukaryotic DNA virus major capsid protein	202.8	7e-62	PF04451	Large eukaryotic DNA virus major capsid protein	77.8	8.6e-24
TARA_IOS_NCLDV_00011_000000000011_5	KOG3370	Eukarya	F	dUTP metabolic process	207.4	2.7e-63	PF00692	dUTPase	141.8	8.6e-44
TARA_IOS_NCLDV_00011_000000000011_6	KOG3125	Eukarya	F	thymidine kinase activity	197.5	1.7e-60	PF00265	Thymidine kinase	155.1	1.5e-47
TARA_IOS_NCLDV_00011_000000000011_7	COG3555	Bacteria	O	Aspartyl Asparaginyl beta-hydroxylase	76.7	9.7e-24	PF05118	Aspartyl/Asparaginyl beta-hydroxylase	81.3	5.9e-25
TARA_IOS_NCLDV_00011_000000000011_8	30SI7	Bacteria	S	unknown	20	6.9e-06	PF13567	Domain of unknown function (DUF4131)	12.3	0.0009
TARA_IOS_NCLDV_00011_000000000011_9	2ZW07	Bacteria	S	Protein of unknown function (DUF3953)	14.3	0.00033	NA	NA	NA	NA
TARA_IOS_NCLDV_00011_000000000012_1	328YX	Bacteria	S	unknown	13.2	0.00043	NA	NA	NA	NA
TARA_IOS_NCLDV_00011_000000000012_10	2S61X	Eukarya	S	unknown	15.7	8.7e-05	NA	NA	NA	NA
TARA_IOS_NCLDV_00011_000000000012_11	2ZI8K	Bacteria	S	unknown	17.1	3e-05	PF19063	Family of unknown function (DUF5759)	88.2	2.2e-27
TARA_IOS_NCLDV_00011_000000000012_12	4QHNW	Virus	S		118.4	3.6e-36	PF19068	Family of unknown function (DUF5764)	177.9	7.9e-55
TARA_IOS_NCLDV_00011_000000000012_13	32KW1	Bacteria	S	unknown	13.3	0.00057	PF19149	Family of unknown function (DUF5831)	118.6	9.5e-37
TARA_IOS_NCLDV_00011_000000000012_14	4QFDP	Virus	S		102.3	2.8e-31	NA	NA	NA	NA
TARA_IOS_NCLDV_00011_000000000012_15	4QF41	Virus	S		73.3	1.6e-22	PF19066	Family of unknown function (DUF5762)	89.7	6.6e-28
TARA_IOS_NCLDV_00011_000000000012_16	31FSI	Bacteria	S	unknown	14.9	0.00017	NA	NA	NA	NA
TARA_IOS_NCLDV_00011_000000000012_17	30CDQ	Bacteria	S	unknown	14	0.0005	PF19251	Family of unknown function (DUF5899)	183.1	2.4e-56
TARA_IOS_NCLDV_00011_000000000012_18	334DM	Bacteria	S	Domain of unknown function (DUF4179)	13.1	0.00027	NA	NA	NA	NA
TARA_IOS_NCLDV_00011_000000000012_19	arCOG07473	Archaea	S	unknown	27.1	2.4e-08	PF18898	Family of unknown function (DUF5654)	77.8	4.2e-24
TARA_IOS_NCLDV_00011_000000000012_2	arCOG07749	Archaea	S	PD-(D/E)XK nuclease superfamily	88.6	3.6e-27	PF13366	PD-(D/E)XK nuclease superfamily	105.7	1.7e-32
TARA_IOS_NCLDV_00011_000000000012_20	2T06F	Eukarya	S	unknown	17.5	3.1e-05	PF15260	Protein family FAM219A	15	0.00022
TARA_IOS_NCLDV_00011_000000000012_21	2R72E	Eukarya	S	unknown	18.1	6.8e-06	NA	NA	NA	NA
TARA_IOS_NCLDV_00011_000000000012_22	4QAX7	Virus	S	Large eukaryotic DNA virus major capsid protein	277.2	1.9e-84	PF16903	Major capsid protein N-terminus	101	6.1e-31
TARA_IOS_NCLDV_00011_000000000012_23	4QAX7	Virus	S	Large eukaryotic DNA virus major capsid protein	206.3	6.1e-63	PF16903	Major capsid protein N-terminus	93.8	9.6e-29
TARA_IOS_NCLDV_00011_000000000012_3	3079R	Bacteria	S	unknown	15.6	0.00012	NA	NA	NA	NA
TARA_IOS_NCLDV_00011_000000000012_4	31ZBC	Bacteria	S	Putative peptidase (DUF31)	20.6	1e-06	NA	NA	NA	NA
TARA_IOS_NCLDV_00011_000000000012_5	2RUJ5	Eukarya	J	unknown	11.4	0.00082	NA	NA	NA	NA
TARA_IOS_NCLDV_00011_000000000012_6	4QBAE	Virus	S	Poxvirus Late Transcription Factor VLTF3 like	237.5	2.1e-72	PF04947	Poxvirus Late Transcription Factor VLTF3 like	181	1.3e-55
TARA_IOS_NCLDV_00011_000000000012_7	2ZCNQ	Bacteria	S	unknown	20.5	2.7e-06	PF19080	Family of unknown function (DUF5772)	19.7	6e-06
TARA_IOS_NCLDV_00011_000000000012_8	4QCG1	Virus	L	Proliferating cell nuclear antigen	185.6	9.2e-57	PF00705	Proliferating cell nuclear antigen, N-terminal domain	63.3	1.5e-19
TARA_IOS_NCLDV_00011_000000000012_9	NA	NA	NA	NA	NA	NA	PF02469	Fasciclin domain	14	0.00041
