# Supplementary material for: Assessing the biogeography of marine giant viruses in four oceanic transects
Source: ISME Commun. 2023 Apr 29;3:43. doi: 10.1038/s43705-023-00252-6 (PMC10148842; doi:10.1038/s43705-023-00252-6)
Supplement: Supplementary file 4 — Table S3 [file 43705_2023_252_MOESM4_ESM.xlsx]

## Sheet: Table S3
Transect	Location	NCBI BioProject	NCBI BioSample	NCBI SRA Accession	Collection time	Coordinate
GA02	Atlantic Ocean	PRJNA385854	SAMN07136483	SRR5788236	2010-05-10T12:13:00	49.7225 N 42.4467 W
GA02	Atlantic Ocean	PRJNA385854	SAMN07136484	SRR5788235	2010-05-10T12:13:00	49.7225 N 42.4467 W
GA02	Atlantic Ocean	PRJNA385854	SAMN07136485	SRR5788238	2010-05-10T12:13:00	49.7225 N 42.4467 W
GA02	Atlantic Ocean	PRJNA385854	SAMN07136486	SRR5788237	2010-05-10T12:13:00	49.7225 N 42.4467 W
GA02	Atlantic Ocean	PRJNA385854	SAMN07136487	SRR5788232	2010-05-10T12:13:00	49.7225 N 42.4467 W
GA02	Atlantic Ocean	PRJNA385854	SAMN07136488	SRR5788231	2010-05-10T12:13:00	49.7225 N 42.4467 W
GA02	Atlantic Ocean	PRJNA385854	SAMN07136489	SRR5788234	2010-05-12T20:39:00	46.312 N 39.658 W
GA02	Atlantic Ocean	PRJNA385854	SAMN07136490	SRR5788233	2010-05-12T20:39:00	46.312 N 39.658 W
GA02	Atlantic Ocean	PRJNA385854	SAMN07136491	SRR5788230	2010-05-12T20:39:00	46.312 N 39.658 W
GA02	Atlantic Ocean	PRJNA385854	SAMN07136492	SRR5788229	2010-05-12T20:39:00	46.312 N 39.658 W
GA02	Atlantic Ocean	PRJNA385854	SAMN07136493	SRR5788436	2010-05-12T20:39:00	46.312 N 39.658 W
GA02	Atlantic Ocean	PRJNA385854	SAMN07136494	SRR5788435	2010-05-12T20:39:00	46.312 N 39.658 W
GA02	Atlantic Ocean	PRJNA385854	SAMN07136495	SRR5788434	2010-05-20T13:30:00	36.2067 N 53.2681 W
GA02	Atlantic Ocean	PRJNA385854	SAMN07136496	SRR5788433	2010-05-20T13:30:00	36.2067 N 53.2681 W
GA02	Atlantic Ocean	PRJNA385854	SAMN07136497	SRR5788432	2010-05-20T13:30:00	36.2067 N 53.2681 W
GA02	Atlantic Ocean	PRJNA385854	SAMN07136498	SRR5788431	2010-05-20T13:30:00	36.2067 N 53.2681 W
GA02	Atlantic Ocean	PRJNA385854	SAMN07136499	SRR5788430	2010-05-20T13:30:00	36.2067 N 53.2681 W
GA02	Atlantic Ocean	PRJNA385854	SAMN07136500	SRR5788429	2010-05-20T13:30:00	36.2067 N 53.2681 W
GA02	Atlantic Ocean	PRJNA385854	SAMN07136501	SRR5788428	2010-05-18T13:22:00	37.5673 N 50.6855 W
GA02	Atlantic Ocean	PRJNA385854	SAMN07136502	SRR5788427	2010-05-18T13:22:00	37.5673 N 50.6855 W
GA02	Atlantic Ocean	PRJNA385854	SAMN07136503	SRR5788371	2010-05-18T13:22:00	37.5673 N 50.6855 W
GA02	Atlantic Ocean	PRJNA385854	SAMN07136504	SRR5788372	2010-05-18T13:22:00	37.5673 N 50.6855 W
GA02	Atlantic Ocean	PRJNA385854	SAMN07136505	SRR5788369	2010-05-18T13:22:00	37.5673 N 50.6855 W
GA02	Atlantic Ocean	PRJNA385854	SAMN07136506	SRR5788370	2010-05-18T13:22:00	37.5673 N 50.6855 W
GA02	Atlantic Ocean	PRJNA385854	SAMN07136507	SRR5788367	2010-05-21T13:30:00	34.3277 N 55.4316 W
GA02	Atlantic Ocean	PRJNA385854	SAMN07136508	SRR5788368	2010-05-21T13:30:00	34.3277 N 55.4316 W
GA02	Atlantic Ocean	PRJNA385854	SAMN07136509	SRR5788365	2010-05-21T13:30:00	34.3277 N 55.4316 W
GA02	Atlantic Ocean	PRJNA385854	SAMN07136510	SRR5788366	2010-05-21T13:30:00	34.3277 N 55.4316 W
GA02	Atlantic Ocean	PRJNA385854	SAMN07136511	SRR5788373	2010-05-21T13:30:00	34.3277 N 55.4316 W
GA02	Atlantic Ocean	PRJNA385854	SAMN07136512	SRR5788374	2010-05-21T13:30:00	34.3277 N 55.4316 W
GA02	Atlantic Ocean	PRJNA385854	SAMN07136513	SRR5788197	2010-06-26T12:25:00	13.1623 N 53.4215 W
GA02	Atlantic Ocean	PRJNA385854	SAMN07136514	SRR5788196	2010-06-26T12:25:00	13.1623 N 53.4215 W
GA02	Atlantic Ocean	PRJNA385854	SAMN07136515	SRR5788199	2010-06-26T12:25:00	13.1623 N 53.4215 W
GA02	Atlantic Ocean	PRJNA385854	SAMN07136516	SRR5788198	2010-06-26T12:25:00	13.1623 N 53.4215 W
GA02	Atlantic Ocean	PRJNA385854	SAMN07136517	SRR5788193	2010-06-26T12:25:00	13.1623 N 53.4215 W
GA02	Atlantic Ocean	PRJNA385854	SAMN07136518	SRR5788192	2010-06-28T14:16:00	9.5462 N 50.4686 W
GA02	Atlantic Ocean	PRJNA385854	SAMN07136519	SRR5788195	2010-06-28T14:16:00	9.5462 N 50.4686 W
GA02	Atlantic Ocean	PRJNA385854	SAMN07136520	SRR5788194	2010-06-28T14:16:00	9.5462 N 50.4686 W
GA02	Atlantic Ocean	PRJNA385854	SAMN07136521	SRR5788201	2010-06-28T14:16:00	9.5462 N 50.4686 W
GA02	Atlantic Ocean	PRJNA385854	SAMN07136522	SRR5788200	2010-06-28T14:16:00	9.5462 N 50.4686 W
GA02	Atlantic Ocean	PRJNA385854	SAMN07136523	SRR5788144	2010-06-24T15:06:00	16.8312 N 56.2685 W
GA02	Atlantic Ocean	PRJNA385854	SAMN07136524	SRR5788145	2010-06-24T15:06:00	16.8312 N 56.2685 W
GA02	Atlantic Ocean	PRJNA385854	SAMN07136525	SRR5788146	2010-06-24T15:06:00	16.8312 N 56.2685 W
GA02	Atlantic Ocean	PRJNA385854	SAMN07136526	SRR5788147	2010-06-24T15:06:00	16.8312 N 56.2685 W
GA02	Atlantic Ocean	PRJNA385854	SAMN07136527	SRR5788140	2010-06-24T15:06:00	16.8312 N 56.2685 W
GA03	Atlantic Ocean	PRJNA385854	SAMN07136528	SRR5788141	2011-11-16T13:59:00	35.41617 N 66.54077 W
GA03	Atlantic Ocean	PRJNA385854	SAMN07136529	SRR5788142	2011-11-16T13:59:00	35.41617 N 66.54077 W
GA03	Atlantic Ocean	PRJNA385854	SAMN07136530	SRR5788143	2011-11-16T13:59:00	35.41617 N 66.54077 W
GA03	Atlantic Ocean	PRJNA385854	SAMN07136531	SRR5788138	2011-11-16T13:59:00	35.41617 N 66.54077 W
GA03	Atlantic Ocean	PRJNA385854	SAMN07136532	SRR5788139	2011-11-16T13:59:00	35.41617 N 66.54077 W
GA03	Atlantic Ocean	PRJNA385854	SAMN07136533	SRR5788008	2011-11-16T13:59:00	35.41617 N 66.54077 W
GA03	Atlantic Ocean	PRJNA385854	SAMN07136534	SRR5788007	2011-11-16T13:59:00	35.41617 N 66.54077 W
GA03	Atlantic Ocean	PRJNA385854	SAMN07136535	SRR5788006	2011-12-01T17:25:00	24.1497 N 40.21786 W
GA03	Atlantic Ocean	PRJNA385854	SAMN07136536	SRR5788005	2011-12-01T17:25:00	24.1497 N 40.21786 W
GA03	Atlantic Ocean	PRJNA385854	SAMN07136537	SRR5788012	2011-12-01T17:25:00	24.1497 N 40.21786 W
GA03	Atlantic Ocean	PRJNA385854	SAMN07136538	SRR5788011	2011-12-01T17:25:00	24.1497 N 40.21786 W
GA03	Atlantic Ocean	PRJNA385854	SAMN07136539	SRR5788010	2011-12-01T17:25:00	24.1497 N 40.21786 W
GA03	Atlantic Ocean	PRJNA385854	SAMN07136540	SRR5788009	2011-12-01T17:25:00	24.1497 N 40.21786 W
GA03	Atlantic Ocean	PRJNA385854	SAMN07136541	SRR5788014	2011-12-01T17:25:00	24.1497 N 40.21786 W
GA03	Atlantic Ocean	PRJNA385854	SAMN07136542	SRR5788013	2011-11-10T14:23:00	38.65497 N 69.13131 W
GA03	Atlantic Ocean	PRJNA385854	SAMN07136543	SRR5788065	2011-11-10T14:23:00	38.65497 N 69.13131 W
GA03	Atlantic Ocean	PRJNA385854	SAMN07136544	SRR5788066	2011-11-10T14:23:00	38.65497 N 69.13131 W
GA03	Atlantic Ocean	PRJNA385854	SAMN07136545	SRR5788063	2011-11-10T14:23:00	38.65497 N 69.13131 W
GA03	Atlantic Ocean	PRJNA385854	SAMN07136546	SRR5788064	2011-11-10T14:23:00	38.65497 N 69.13131 W
GA03	Atlantic Ocean	PRJNA385854	SAMN07136547	SRR5788069	2011-11-10T14:23:00	38.65497 N 69.13131 W
GA03	Atlantic Ocean	PRJNA385854	SAMN07136548	SRR5788070	2011-11-10T14:23:00	38.65497 N 69.13131 W
GA03	Atlantic Ocean	PRJNA385854	SAMN07136549	SRR5788067	2011-11-10T14:23:00	38.65497 N 69.13131 W
GA03	Atlantic Ocean	PRJNA385854	SAMN07136550	SRR5788068	2011-12-03T23:12:00	22.33305 N 35.86703 W
GA03	Atlantic Ocean	PRJNA385854	SAMN07136551	SRR5788061	2011-12-03T23:12:00	22.33305 N 35.86703 W
GA03	Atlantic Ocean	PRJNA385854	SAMN07136552	SRR5788062	2011-12-03T23:12:00	22.33305 N 35.86703 W
GA03	Atlantic Ocean	PRJNA385854	SAMN07136553	SRR5788107	2011-12-03T23:12:00	22.33305 N 35.86703 W
GA03	Atlantic Ocean	PRJNA385854	SAMN07136554	SRR5788204	2011-12-03T23:12:00	22.33305 N 35.86703 W
GA03	Atlantic Ocean	PRJNA385854	SAMN07136555	SRR5788214	2011-12-03T23:12:00	22.33305 N 35.86703 W
GA03	Atlantic Ocean	PRJNA385854	SAMN07136556	SRR5788213	2011-12-03T23:12:00	22.33305 N 35.86703 W
GA03	Atlantic Ocean	PRJNA385854	SAMN07136557	SRR5788036	2011-12-03T23:12:00	22.33305 N 35.86703 W
GA03	Atlantic Ocean	PRJNA385854	SAMN07136558	SRR5788215	2011-12-03T23:12:00	22.33305 N 35.86703 W
GA03	Atlantic Ocean	PRJNA385854	SAMN07136559	SRR5788228	2011-12-03T23:12:00	22.33305 N 35.86703 W
GA03	Atlantic Ocean	PRJNA385854	SAMN07136560	SRR5788224	2011-11-19T19:31:00	31.75351 N 64.17499 W
GA03	Atlantic Ocean	PRJNA385854	SAMN07136561	SRR5788313	2011-11-19T19:31:00	31.75351 N 64.17499 W
GA03	Atlantic Ocean	PRJNA385854	SAMN07136562	SRR5788312	2011-11-19T19:31:00	31.75351 N 64.17499 W
GA03	Atlantic Ocean	PRJNA385854	SAMN07136563	SRR5787993	2011-11-19T19:31:00	31.75351 N 64.17499 W
GA03	Atlantic Ocean	PRJNA385854	SAMN07136564	SRR5787994	2011-11-19T19:31:00	31.75351 N 64.17499 W
GA03	Atlantic Ocean	PRJNA385854	SAMN07136565	SRR5788249	2011-11-19T19:31:00	31.75351 N 64.17499 W
GA03	Atlantic Ocean	PRJNA385854	SAMN07136566	SRR5788250	2011-11-19T19:31:00	31.75351 N 64.17499 W
GA03	Atlantic Ocean	PRJNA385854	SAMN07136567	SRR5788251	2011-11-19T19:31:00	31.75351 N 64.17499 W
GA03	Atlantic Ocean	PRJNA385854	SAMN07136568	SRR5788252	2011-11-30T03:40:00	26.13688 N 44.82622 W
GA03	Atlantic Ocean	PRJNA385854	SAMN07136569	SRR5788253	2011-11-30T03:40:00	26.13688 N 44.82622 W
GA03	Atlantic Ocean	PRJNA385854	SAMN07136570	SRR5788254	2011-11-30T03:40:00	26.13688 N 44.82622 W
GA03	Atlantic Ocean	PRJNA385854	SAMN07136571	SRR5788025	2011-11-30T03:40:00	26.13688 N 44.82622 W
GA03	Atlantic Ocean	PRJNA385854	SAMN07136572	SRR5788225	2011-11-30T03:40:00	26.13688 N 44.82622 W
GA03	Atlantic Ocean	PRJNA385854	SAMN07136573	SRR5788414	2011-11-30T03:40:00	26.13688 N 44.82622 W
GA03	Atlantic Ocean	PRJNA385854	SAMN07136574	SRR5788413	2011-11-30T03:40:00	26.13688 N 44.82622 W
GA03	Atlantic Ocean	PRJNA385854	SAMN07136575	SRR5788412	2011-11-30T03:40:00	26.13688 N 44.82622 W
GA03	Atlantic Ocean	PRJNA385854	SAMN07136576	SRR5788411	2011-12-10T08:27:00	17.39998 N 24.50003 W
GA03	Atlantic Ocean	PRJNA385854	SAMN07136577	SRR5788410	2011-12-10T08:27:00	17.39998 N 24.50003 W
GA03	Atlantic Ocean	PRJNA385854	SAMN07136578	SRR5788409	2011-12-10T08:27:00	17.39998 N 24.50003 W
GA03	Atlantic Ocean	PRJNA385854	SAMN07136579	SRR5788408	2011-12-10T08:27:00	17.39998 N 24.50003 W
GA03	Atlantic Ocean	PRJNA385854	SAMN07136580	SRR5788407	2011-12-10T08:27:00	17.39998 N 24.50003 W
GA03	Atlantic Ocean	PRJNA385854	SAMN07136581	SRR5788426	2011-12-10T08:27:00	17.39998 N 24.50003 W
GA03	Atlantic Ocean	PRJNA385854	SAMN07136582	SRR5788425	2011-12-10T08:27:00	17.39998 N 24.50003 W
GA03	Atlantic Ocean	PRJNA385854	SAMN07136583	SRR5788087	2011-11-26T15:01:00	27.58305 N 49.63297 W
GA03	Atlantic Ocean	PRJNA385854	SAMN07136584	SRR5788088	2011-11-26T15:01:00	27.58305 N 49.63297 W
GA03	Atlantic Ocean	PRJNA385854	SAMN07136585	SRR5788085	2011-11-26T15:01:00	27.58305 N 49.63297 W
GA03	Atlantic Ocean	PRJNA385854	SAMN07136586	SRR5788086	2011-11-26T15:01:00	27.58305 N 49.63297 W
GA03	Atlantic Ocean	PRJNA385854	SAMN07136587	SRR5788083	2011-11-26T15:01:00	27.58305 N 49.63297 W
GA03	Atlantic Ocean	PRJNA385854	SAMN07136588	SRR5788084	2011-11-26T15:01:00	27.58305 N 49.63297 W
GA03	Atlantic Ocean	PRJNA385854	SAMN07136589	SRR5788081	2011-11-26T15:01:00	27.58305 N 49.63297 W
GA03	Atlantic Ocean	PRJNA385854	SAMN07136590	SRR5788082	2011-11-26T15:01:00	27.58305 N 49.63297 W
GA03	Atlantic Ocean	PRJNA385854	SAMN07136591	SRR5788089	2011-11-08T10:56:00	39.69225 N 69.86286 W
GA03	Atlantic Ocean	PRJNA385854	SAMN07136592	SRR5788090	2011-11-08T10:56:00	39.69225 N 69.86286 W
GA03	Atlantic Ocean	PRJNA385854	SAMN07136593	SRR5788221	2011-11-08T10:56:00	39.69225 N 69.86286 W
GA03	Atlantic Ocean	PRJNA385854	SAMN07136594	SRR5788220	2011-11-08T10:56:00	39.69225 N 69.86286 W
GA03	Atlantic Ocean	PRJNA385854	SAMN07136595	SRR5788223	2011-11-08T10:56:00	39.69225 N 69.86286 W
GA03	Atlantic Ocean	PRJNA385854	SAMN07136596	SRR5788222	2011-11-08T10:56:00	39.69225 N 69.86286 W
GA03	Atlantic Ocean	PRJNA385854	SAMN07136597	SRR5788217	2011-11-08T10:56:00	39.69225 N 69.86286 W
GA03	Atlantic Ocean	PRJNA385854	SAMN07136598	SRR5788216	2011-11-12T14:57:00	38.32433 N 68.87553 W
GA03	Atlantic Ocean	PRJNA385854	SAMN07136599	SRR5788219	2011-11-12T14:57:00	38.32433 N 68.87553 W
GA03	Atlantic Ocean	PRJNA385854	SAMN07136600	SRR5788218	2011-11-12T14:57:00	38.32433 N 68.87553 W
GA03	Atlantic Ocean	PRJNA385854	SAMN07136601	SRR5788227	2011-11-12T14:57:00	38.32433 N 68.87553 W
GA03	Atlantic Ocean	PRJNA385854	SAMN07136602	SRR5788226	2011-11-12T14:57:00	38.32433 N 68.87553 W
GA03	Atlantic Ocean	PRJNA385854	SAMN07136603	SRR5788320	2011-11-12T14:57:00	38.32433 N 68.87553 W
GA03	Atlantic Ocean	PRJNA385854	SAMN07136604	SRR5788321	2011-11-12T14:57:00	38.32433 N 68.87553 W
GA03	Atlantic Ocean	PRJNA385854	SAMN07136605	SRR5788322	2011-11-12T14:57:00	38.32433 N 68.87553 W
GA03	Atlantic Ocean	PRJNA385854	SAMN07136606	SRR5788323	2011-11-15T06:20:00	37.60731 N 68.3895 W
GA03	Atlantic Ocean	PRJNA385854	SAMN07136607	SRR5788316	2011-11-15T06:20:00	37.60731 N 68.3895 W
GA03	Atlantic Ocean	PRJNA385854	SAMN07136608	SRR5788317	2011-11-15T06:20:00	37.60731 N 68.3895 W
GA03	Atlantic Ocean	PRJNA385854	SAMN07136609	SRR5788318	2011-11-15T06:20:00	37.60731 N 68.3895 W
GA03	Atlantic Ocean	PRJNA385854	SAMN07136610	SRR5788319	2011-11-15T06:20:00	37.60731 N 68.3895 W
GA03	Atlantic Ocean	PRJNA385854	SAMN07136611	SRR5788314	2011-11-15T06:20:00	37.60731 N 68.3895 W
GA03	Atlantic Ocean	PRJNA385854	SAMN07136612	SRR5788315	2011-11-15T06:20:00	37.60731 N 68.3895 W
GA03	Atlantic Ocean	PRJNA385854	SAMN07136613	SRR5788452	2011-11-15T06:20:00	37.60731 N 68.3895 W
GA03	Atlantic Ocean	PRJNA385854	SAMN07136614	SRR5788451	2011-12-07T11:25:00	19.43336 N 29.38323 W
GA03	Atlantic Ocean	PRJNA385854	SAMN07136615	SRR5788450	2011-12-07T11:25:00	19.43336 N 29.38323 W
GA03	Atlantic Ocean	PRJNA385854	SAMN07136616	SRR5788449	2011-12-07T11:25:00	19.43336 N 29.38323 W
GA03	Atlantic Ocean	PRJNA385854	SAMN07136617	SRR5788456	2011-12-07T11:25:00	19.43336 N 29.38323 W
GA03	Atlantic Ocean	PRJNA385854	SAMN07136618	SRR5788455	2011-12-07T11:25:00	19.43336 N 29.38323 W
GA03	Atlantic Ocean	PRJNA385854	SAMN07136619	SRR5788454	2011-12-07T11:25:00	19.43336 N 29.38323 W
GA03	Atlantic Ocean	PRJNA385854	SAMN07136620	SRR5788453	2011-12-07T11:25:00	19.43336 N 29.38323 W
GA03	Atlantic Ocean	PRJNA385854	SAMN07136621	SRR5788448	2011-12-07T11:25:00	19.43336 N 29.38323 W
GA02	Atlantic Ocean	PRJNA385854	SAMN07136622	SRR5788447	2010-06-17T19:56:00	24.7143 N 67.0726 W
GA02	Atlantic Ocean	PRJNA385854	SAMN07136623	SRR5788112	2010-06-17T19:56:00	24.7143 N 67.0726 W
GA02	Atlantic Ocean	PRJNA385854	SAMN07136624	SRR5788113	2010-06-17T19:56:00	24.7143 N 67.0726 W
GA02	Atlantic Ocean	PRJNA385854	SAMN07136625	SRR5788110	2010-06-17T19:56:00	24.7143 N 67.0726 W
GA02	Atlantic Ocean	PRJNA385854	SAMN07136626	SRR5788111	2010-06-17T19:56:00	24.7143 N 67.0726 W
GA02	Atlantic Ocean	PRJNA385854	SAMN07136627	SRR5788116	2010-06-19T21:44:00	22.3411 N 63.5833 W
GA02	Atlantic Ocean	PRJNA385854	SAMN07136628	SRR5788117	2010-06-19T21:44:00	22.3411 N 63.5833 W
GA02	Atlantic Ocean	PRJNA385854	SAMN07136629	SRR5788114	2010-06-19T21:44:00	22.3411 N 63.5833 W
GA02	Atlantic Ocean	PRJNA385854	SAMN07136630	SRR5788115	2010-06-19T21:44:00	22.3411 N 63.5833 W
GA02	Atlantic Ocean	PRJNA385854	SAMN07136631	SRR5788108	2010-06-19T21:44:00	22.3411 N 63.5833 W
GA02	Atlantic Ocean	PRJNA385854	SAMN07136632	SRR5788109	2010-05-11T13:26:00	47.8007 N 39.399 W
GA02	Atlantic Ocean	PRJNA385854	SAMN07136633	SRR5788284	2010-05-11T13:26:00	47.8007 N 39.399 W
GA02	Atlantic Ocean	PRJNA385854	SAMN07136634	SRR5788283	2010-05-11T13:26:00	47.8007 N 39.399 W
GA02	Atlantic Ocean	PRJNA385854	SAMN07136635	SRR5788286	2010-05-11T13:26:00	47.8007 N 39.399 W
GA02	Atlantic Ocean	PRJNA385854	SAMN07136636	SRR5788285	2010-05-11T13:26:00	47.8007 N 39.399 W
GA02	Atlantic Ocean	PRJNA385854	SAMN07136637	SRR5788288	2010-05-11T13:26:00	47.8007 N 39.399 W
GA02	Atlantic Ocean	PRJNA385854	SAMN07136638	SRR5788287	2010-06-13T00:53:00	31.6667 N 64.167 W
GA02	Atlantic Ocean	PRJNA385854	SAMN07136639	SRR5788290	2010-06-13T00:53:00	31.6667 N 64.167 W
GA02	Atlantic Ocean	PRJNA385854	SAMN07136640	SRR5788289	2010-06-13T00:53:00	31.6667 N 64.167 W
GA02	Atlantic Ocean	PRJNA385854	SAMN07136641	SRR5788282	2010-06-13T00:53:00	31.6667 N 64.167 W
GA02	Atlantic Ocean	PRJNA385854	SAMN07136642	SRR5788281	2010-06-13T00:53:00	31.6667 N 64.167 W
GA02	Atlantic Ocean	PRJNA385854	SAMN07136643	SRR5788375	2010-06-16T00:22:00	28.0905 N 67.5015 W
GA02	Atlantic Ocean	PRJNA385854	SAMN07136644	SRR5788376	2010-06-16T00:22:00	28.0905 N 67.5015 W
GA02	Atlantic Ocean	PRJNA385854	SAMN07136645	SRR5788377	2010-06-16T00:22:00	28.0905 N 67.5015 W
GA02	Atlantic Ocean	PRJNA385854	SAMN07136646	SRR5788378	2010-06-16T00:22:00	28.0905 N 67.5015 W
GA02	Atlantic Ocean	PRJNA385854	SAMN07136647	SRR5788379	2010-06-16T00:22:00	28.0905 N 67.5015 W
GA02	Atlantic Ocean	PRJNA385854	SAMN07136648	SRR5788380	2011-03-13T13:43:00	35.0093 S 39.431 W
GA02	Atlantic Ocean	PRJNA385854	SAMN07136649	SRR5788381	2011-03-13T13:43:00	35.0093 S 39.431 W
GA02	Atlantic Ocean	PRJNA385854	SAMN07136650	SRR5788382	2011-03-14T18:45:00	32.092 S 37.4563 W
GA02	Atlantic Ocean	PRJNA385854	SAMN07136651	SRR5788383	2011-03-14T18:45:00	32.092 S 37.4563 W
GA02	Atlantic Ocean	PRJNA385854	SAMN07136652	SRR5788384	2011-03-15T23:40:00	29.0538 S 35.8078 W
GA02	Atlantic Ocean	PRJNA385854	SAMN07136653	SRR5788024	2011-03-15T23:40:00	29.0538 S 35.8078 W
GA02	Atlantic Ocean	PRJNA385854	SAMN07136654	SRR5788023	2011-03-15T23:40:00	29.0538 S 35.8078 W
GA02	Atlantic Ocean	PRJNA385854	SAMN07136655	SRR5788022	2011-03-17T00:34:00	26.0867 S 34.2585 W
GA02	Atlantic Ocean	PRJNA385854	SAMN07136656	SRR5788021	2011-03-17T00:34:00	26.0867 S 34.2585 W
GA02	Atlantic Ocean	PRJNA385854	SAMN07136657	SRR5788020	2011-03-17T00:34:00	26.0867 S 34.2585 W
GA02	Atlantic Ocean	PRJNA385854	SAMN07136658	SRR5788019	2011-03-18T14:16:00	22.4732 S 32.7487 W
GA02	Atlantic Ocean	PRJNA385854	SAMN07136659	SRR5788018	2011-03-18T14:16:00	22.4732 S 32.7487 W
GA02	Atlantic Ocean	PRJNA385854	SAMN07136660	SRR5788017	2011-03-18T14:16:00	22.4732 S 32.7487 W
GA02	Atlantic Ocean	PRJNA385854	SAMN07136661	SRR5788016	2011-03-20T14:54:00	17.0173 S 30.6052 W
GA02	Atlantic Ocean	PRJNA385854	SAMN07136662	SRR5788015	2011-03-22T01:00:00	12.8957 S 29.2335 W
GA02	Atlantic Ocean	PRJNA385854	SAMN07136663	SRR5788188	2011-03-22T01:00:00	12.8957 S 29.2335 W
GA02	Atlantic Ocean	PRJNA385854	SAMN07136664	SRR5788189	2011-03-22T01:00:00	12.8957 S 29.2335 W
GA02	Atlantic Ocean	PRJNA385854	SAMN07136665	SRR5788186	2011-03-20T14:54:00	17.0173 S 30.6052 W
GA02	Atlantic Ocean	PRJNA385854	SAMN07136666	SRR5788187	2011-03-23T11:11:00	9.1608 S 28.0012 W
GA02	Atlantic Ocean	PRJNA385854	SAMN07136667	SRR5788184	2011-03-23T11:11:00	9.1608 S 28.0012 W
GA02	Atlantic Ocean	PRJNA385854	SAMN07136668	SRR5788185	2011-03-23T11:11:00	9.1608 S 28.0012 W
GA02	Atlantic Ocean	PRJNA385854	SAMN07136669	SRR5788182	2011-03-24T12:54:00	5.6667 S 28.4572 W
GA02	Atlantic Ocean	PRJNA385854	SAMN07136670	SRR5788183	2011-03-24T12:54:00	5.6667 S 28.4572 W
GA02	Atlantic Ocean	PRJNA385854	SAMN07136671	SRR5788180	2011-03-24T12:54:00	5.6667 S 28.4572 W
GA02	Atlantic Ocean	PRJNA385854	SAMN07136672	SRR5788181	2011-03-25T21:08:00	2.6505 S 28.9172 W
GA02	Atlantic Ocean	PRJNA385854	SAMN07136673	SRR5788352	2011-03-25T21:08:00	2.6505 S 28.9172 W
GA02	Atlantic Ocean	PRJNA385854	SAMN07136674	SRR5788351	2011-03-25T21:08:00	2.6505 S 28.9172 W
GA02	Atlantic Ocean	PRJNA385854	SAMN07136675	SRR5788354	2011-03-27T13:11:00	0.1915 S 32.8745 W
GA02	Atlantic Ocean	PRJNA385854	SAMN07136676	SRR5788353	2011-03-27T13:11:00	0.1915 S 32.8745 W
GA02	Atlantic Ocean	PRJNA385854	SAMN07136677	SRR5788348	2011-03-27T13:11:00	0.1915 S 32.8745 W
GA02	Atlantic Ocean	PRJNA385854	SAMN07136678	SRR5788347	2011-03-05T20:56:00	49.5475 S 52.6885 W
GA02	Atlantic Ocean	PRJNA385854	SAMN07136679	SRR5788350	2011-03-05T20:56:00	49.5475 S 52.6885 W
GA02	Atlantic Ocean	PRJNA385854	SAMN07136680	SRR5788349	2011-03-06T19:40:00	48.9358 S 48.7933 W
GA02	Atlantic Ocean	PRJNA385854	SAMN07136681	SRR5788346	2011-03-06T19:40:00	48.9358 S 48.7933 W
GA02	Atlantic Ocean	PRJNA385854	SAMN07136682	SRR5788345	2011-03-06T19:40:00	48.9358 S 48.7933 W
GA02	Atlantic Ocean	PRJNA385854	SAMN07136683	SRR5788104	2011-03-08T03:21:00	46.907 S 47.179 W
GA02	Atlantic Ocean	PRJNA385854	SAMN07136684	SRR5788103	2011-03-08T03:21:00	46.907 S 47.179 W
GA02	Atlantic Ocean	PRJNA385854	SAMN07136685	SRR5788106	2011-03-08T03:21:00	46.907 S 47.179 W
GA02	Atlantic Ocean	PRJNA385854	SAMN07136686	SRR5788105	2011-03-09T03:22:00	44.7117 S 45.5265 W
GA02	Atlantic Ocean	PRJNA385854	SAMN07136687	SRR5788100	2011-03-09T03:22:00	44.7117 S 45.5265 W
GA02	Atlantic Ocean	PRJNA385854	SAMN07136688	SRR5788099	2011-03-09T03:22:00	44.7117 S 45.5265 W
GA02	Atlantic Ocean	PRJNA385854	SAMN07136689	SRR5788060	2011-03-10T02:43:00	42.364 S 44.0318 W
GA02	Atlantic Ocean	PRJNA385854	SAMN07136690	SRR5788059	2011-03-10T02:43:00	42.364 S 44.0318 W
GA02	Atlantic Ocean	PRJNA385854	SAMN07136691	SRR5788048	2011-03-10T02:43:00	42.364 S 44.0318 W
GA02	Atlantic Ocean	PRJNA385854	SAMN07136692	SRR5788047	2011-03-11T02:17:00	39.9648 S 42.4232 W
GA02	Atlantic Ocean	PRJNA385854	SAMN07136693	SRR5788190	2011-03-11T02:17:00	39.9648 S 42.4232 W
GA02	Atlantic Ocean	PRJNA385854	SAMN07136694	SRR5787992	2011-03-11T02:17:00	39.9648 S 42.4232 W
GA02	Atlantic Ocean	PRJNA385854	SAMN07136695	SRR5787989	2011-03-12T01:56:00	37.8305 S 41.1248 W
GA02	Atlantic Ocean	PRJNA385854	SAMN07136696	SRR5787990	2011-03-12T01:56:00	37.8305 S 41.1248 W
GA02	Atlantic Ocean	PRJNA385854	SAMN07136697	SRR5788467	2011-03-12T01:56:00	37.8305 S 41.1248 W
GA02	Atlantic Ocean	PRJNA385854	SAMN07136698	SRR5788468	2011-03-13T13:43:00	35.0093 S 39.431 W
GA03	Atlantic Ocean	PRJNA385854	SAMN07136699	SRR5788465	2010-10-24T11:14:00	24.00011 N 22.00011 W
GA03	Atlantic Ocean	PRJNA385854	SAMN07136700	SRR5788466	2010-10-24T11:14:00	24.00011 N 22.00011 W
GA03	Atlantic Ocean	PRJNA385854	SAMN07136701	SRR5788463	2010-10-24T11:14:00	24.00011 N 22.00011 W
GA03	Atlantic Ocean	PRJNA385854	SAMN07136702	SRR5788464	2010-10-24T11:14:00	24.00011 N 22.00011 W
GA03	Atlantic Ocean	PRJNA385854	SAMN07136703	SRR5788338	2010-10-24T11:14:00	24.00011 N 22.00011 W
GA03	Atlantic Ocean	PRJNA385854	SAMN07136704	SRR5788337	2010-10-24T11:14:00	24.00011 N 22.00011 W
GA03	Atlantic Ocean	PRJNA385854	SAMN07136705	SRR5788336	2010-10-24T09:46:00	24 N 22.0001 W
GA03	Atlantic Ocean	PRJNA385854	SAMN07136706	SRR5788335	2010-10-30T03:06:00	17.35162 N 20.81672 W
GA03	Atlantic Ocean	PRJNA385854	SAMN07136707	SRR5788342	2010-10-30T03:06:00	17.35162 N 20.81672 W
GA03	Atlantic Ocean	PRJNA385854	SAMN07136708	SRR5788341	2010-10-30T03:06:00	17.35162 N 20.81672 W
GA03	Atlantic Ocean	PRJNA385854	SAMN07136709	SRR5788340	2010-10-30T03:06:00	17.35162 N 20.81672 W
GA03	Atlantic Ocean	PRJNA385854	SAMN07136710	SRR5788339	2010-10-30T03:06:00	17.35162 N 20.81672 W
GA03	Atlantic Ocean	PRJNA385854	SAMN07136711	SRR5788344	2010-10-30T00:58:00	17.3487 N 20.7835 W
GA03	Atlantic Ocean	PRJNA385854	SAMN07136712	SRR5788343	2010-11-02T09:05:00	17.39978 N 24.4998 W
GA03	Atlantic Ocean	PRJNA385854	SAMN07136713	SRR5788172	2010-11-02T09:05:00	17.39978 N 24.4998 W
GA03	Atlantic Ocean	PRJNA385854	SAMN07136714	SRR5788173	2010-11-02T09:05:00	17.39978 N 24.4998 W
GA03	Atlantic Ocean	PRJNA385854	SAMN07136715	SRR5788174	2010-11-02T09:05:00	17.39978 N 24.4998 W
GA03	Atlantic Ocean	PRJNA385854	SAMN07136716	SRR5788175	2010-11-02T09:05:00	17.39978 N 24.4998 W
GA03	Atlantic Ocean	PRJNA385854	SAMN07136717	SRR5788168	2010-11-02T09:05:00	17.39978 N 24.4998 W
GA03	Atlantic Ocean	PRJNA385854	SAMN07136718	SRR5788169	2010-11-02T07:57:00	17.4 N 24.4998 W
GP13	Pacific Ocean	PRJNA385854	SAMN07136719	SRR5788170	2011-06-17T01:54:00	32.46367 S 159.01933 W
GP13	Pacific Ocean	PRJNA385854	SAMN07136720	SRR5788171	2011-06-17T14:06:00	32.495 S 157.9945 W
GP13	Pacific Ocean	PRJNA385854	SAMN07136721	SRR5788176	2011-06-17T14:06:00	32.495 S 157.9945 W
GP13	Pacific Ocean	PRJNA385854	SAMN07136722	SRR5788177	2011-06-17T14:06:00	32.495 S 157.9945 W
GP13	Pacific Ocean	PRJNA385854	SAMN07136723	SRR5788149	2011-06-17T14:06:00	32.495 S 157.9945 W
GP13	Pacific Ocean	PRJNA385854	SAMN07136724	SRR5788148	2011-06-17T14:06:00	32.495 S 157.9945 W
GP13	Pacific Ocean	PRJNA385854	SAMN07136725	SRR5788151	2011-06-17T14:06:00	32.495 S 157.9945 W
GP13	Pacific Ocean	PRJNA385854	SAMN07136726	SRR5788150	2011-06-17T20:11:00	32.5125 S 158.028 W
GP13	Pacific Ocean	PRJNA385854	SAMN07136727	SRR5788153	2011-06-17T20:11:00	32.5125 S 158.028 W
GP13	Pacific Ocean	PRJNA385854	SAMN07136728	SRR5788152	2011-06-18T10:34:00	32.494 S 157.00883 W
GP13	Pacific Ocean	PRJNA385854	SAMN07136729	SRR5788155	2011-06-18T10:34:00	32.494 S 157.00883 W
GP13	Pacific Ocean	PRJNA385854	SAMN07136730	SRR5788154	2011-05-17T19:55:38	29.9999 S 159 E
GP13	Pacific Ocean	PRJNA385854	SAMN07136731	SRR5788157	2011-05-17T19:55:38	29.9999 S 159 E
GP13	Pacific Ocean	PRJNA385854	SAMN07136732	SRR5788156	2011-05-17T19:55:38	29.9999 S 159 E
GP13	Pacific Ocean	PRJNA385854	SAMN07136733	SRR5788039	2011-05-17T19:55:38	29.9999 S 159 E
GP13	Pacific Ocean	PRJNA385854	SAMN07136734	SRR5788040	2011-05-17T19:55:38	29.9999 S 159 E
GP13	Pacific Ocean	PRJNA385854	SAMN07136735	SRR5788037	2011-05-19T15:42:38	30.0006 S 162.998 E
GP13	Pacific Ocean	PRJNA385854	SAMN07136736	SRR5788038	2011-05-19T15:42:38	30.0006 S 162.998 E
GP13	Pacific Ocean	PRJNA385854	SAMN07136737	SRR5788043	2011-05-19T15:42:38	30.0006 S 162.998 E
GP13	Pacific Ocean	PRJNA385854	SAMN07136738	SRR5788044	2011-05-19T15:42:38	30.0006 S 162.998 E
GP13	Pacific Ocean	PRJNA385854	SAMN07136739	SRR5788041	2011-05-19T15:42:38	30.0006 S 162.998 E
GP13	Pacific Ocean	PRJNA385854	SAMN07136740	SRR5788042	2011-05-21T16:06:42	30 S 166.987 E
GP13	Pacific Ocean	PRJNA385854	SAMN07136741	SRR5788045	2011-05-21T16:06:42	30 S 166.987 E
GP13	Pacific Ocean	PRJNA385854	SAMN07136742	SRR5788046	2011-05-21T16:06:42	30 S 166.987 E
GP13	Pacific Ocean	PRJNA385854	SAMN07136743	SRR5788403	2011-05-21T16:06:42	30 S 166.987 E
GP13	Pacific Ocean	PRJNA385854	SAMN07136744	SRR5788402	2011-05-21T16:06:42	30 S 166.987 E
GP13	Pacific Ocean	PRJNA385854	SAMN07136745	SRR5788401	2011-05-23T11:54:38	29.9997 S 171 E
GP13	Pacific Ocean	PRJNA385854	SAMN07136746	SRR5788400	2011-05-23T11:54:38	29.9997 S 171 E
GP13	Pacific Ocean	PRJNA385854	SAMN07136747	SRR5788399	2011-05-23T11:54:38	29.9997 S 171 E
GP13	Pacific Ocean	PRJNA385854	SAMN07136748	SRR5788398	2011-05-23T11:54:38	29.9997 S 171 E
GP13	Pacific Ocean	PRJNA385854	SAMN07136749	SRR5788397	2011-05-23T11:54:38	29.9997 S 171 E
GP13	Pacific Ocean	PRJNA385854	SAMN07136750	SRR5788396	2011-05-29T16:18:17	32.4995 S 176.03 W
GP13	Pacific Ocean	PRJNA385854	SAMN07136751	SRR5788406	2011-05-29T16:18:17	32.4995 S 176.03 W
GP13	Pacific Ocean	PRJNA385854	SAMN07136752	SRR5788405	2011-05-29T16:18:17	32.4995 S 176.03 W
GP13	Pacific Ocean	PRJNA385854	SAMN07136753	SRR5788301	2011-05-29T16:18:17	32.4995 S 176.03 W
GP13	Pacific Ocean	PRJNA385854	SAMN07136754	SRR5788404	2011-05-29T16:18:17	32.4995 S 176.03 W
GP13	Pacific Ocean	PRJNA385854	SAMN07136755	SRR5788265	2011-05-29T16:18:17	32.4995 S 176.03 W
GP13	Pacific Ocean	PRJNA385854	SAMN07136756	SRR5788266	2011-05-16T17:59:17	30.0006 S 155.98599 E
GP13	Pacific Ocean	PRJNA385854	SAMN07136757	SRR5788267	2011-05-16T17:59:17	30.0006 S 155.98599 E
GP13	Pacific Ocean	PRJNA385854	SAMN07136758	SRR5788268	2011-05-24T15:11:38	30.0013 S 174.00101 E
GP13	Pacific Ocean	PRJNA385854	SAMN07136759	SRR5788269	2011-05-24T15:11:38	30.0013 S 174.00101 E
GP13	Pacific Ocean	PRJNA385854	SAMN07136760	SRR5788270	2011-05-24T15:11:38	30.0013 S 174.00101 E
GA02	Atlantic Ocean	PRJNA385854	SAMN07136761	SRR5788387	2010-05-22T13:07:00	33.4334 N 58.0503 W
GA02	Atlantic Ocean	PRJNA385854	SAMN07136762	SRR5788256	2010-05-22T13:07:00	33.4334 N 58.0503 W
GA02	Atlantic Ocean	PRJNA385854	SAMN07136763	SRR5788000	2010-05-22T13:07:00	33.4334 N 58.0503 W
GA02	Atlantic Ocean	PRJNA385854	SAMN07136764	SRR5787999	2010-05-22T13:07:00	33.4334 N 58.0503 W
GA02	Atlantic Ocean	PRJNA385854	SAMN07136765	SRR5788002	2010-05-22T13:07:00	33.4334 N 58.0503 W
GP13	Pacific Ocean	PRJNA385854	SAMN07136766	SRR5788001	2011-05-14T10:37:58	29.9982 S 153.50101 E
GP13	Pacific Ocean	PRJNA385854	SAMN07136767	SRR5787996	2011-05-14T10:37:58	29.9982 S 153.50101 E
GP13	Pacific Ocean	PRJNA385854	SAMN07136768	SRR5787995	2011-05-15T01:28:38	30.0019 S 154.004 E
GP13	Pacific Ocean	PRJNA385854	SAMN07136769	SRR5787998	2011-05-15T01:28:38	30.0019 S 154.004 E
GP13	Pacific Ocean	PRJNA385854	SAMN07136770	SRR5787997	2011-05-15T01:28:38	30.0019 S 154.004 E
GP13	Pacific Ocean	PRJNA385854	SAMN07136771	SRR5788004	2011-05-15T01:28:38	30.0019 S 154.004 E
GP13	Pacific Ocean	PRJNA385854	SAMN07136772	SRR5788003	2011-05-15T01:28:38	30.0019 S 154.004 E
GP13	Pacific Ocean	PRJNA385854	SAMN07136773	SRR5788361	2011-05-16T17:59:17	30.0006 S 155.98599 E
GP13	Pacific Ocean	PRJNA385854	SAMN07136774	SRR5788362	2011-05-16T17:59:17	30.0006 S 155.98599 E
GP13	Pacific Ocean	PRJNA385854	SAMN07136775	SRR5788359	2011-05-16T17:59:17	30.0006 S 155.98599 E
GP13	Pacific Ocean	PRJNA385854	SAMN07136776	SRR5788360	2011-05-24T15:11:38	30.0013 S 174.00101 E
GP13	Pacific Ocean	PRJNA385854	SAMN07136777	SRR5788357	2011-05-24T15:11:38	30.0013 S 174.00101 E
GP13	Pacific Ocean	PRJNA385854	SAMN07136778	SRR5788358	2011-05-25T19:16:06	30.0002 S 175.98 E
GP13	Pacific Ocean	PRJNA385854	SAMN07136779	SRR5788355	2011-05-25T19:16:06	30.0002 S 175.98 E
GP13	Pacific Ocean	PRJNA385854	SAMN07136780	SRR5788356	2011-05-25T19:16:06	30.0002 S 175.98 E
GP13	Pacific Ocean	PRJNA385854	SAMN07136781	SRR5788363	2011-05-25T19:16:06	30.0002 S 175.98 E
GP13	Pacific Ocean	PRJNA385854	SAMN07136782	SRR5788364	2011-05-25T19:16:06	30.0002 S 175.98 E
GP13	Pacific Ocean	PRJNA385854	SAMN07136783	SRR5788275	2011-05-31T18:10:31	32.5001 S 170 W
GP13	Pacific Ocean	PRJNA385854	SAMN07136784	SRR5788276	2011-05-31T18:10:31	32.5001 S 170 W
GP13	Pacific Ocean	PRJNA385854	SAMN07136785	SRR5788277	2011-05-31T18:10:31	32.5001 S 170 W
GP13	Pacific Ocean	PRJNA385854	SAMN07136786	SRR5788278	2011-05-31T18:10:31	32.5001 S 170 W
GP13	Pacific Ocean	PRJNA385854	SAMN07136787	SRR5788271	2011-05-31T18:10:31	32.5001 S 170 W
GP13	Pacific Ocean	PRJNA385854	SAMN07136788	SRR5788272	2011-05-31T18:10:31	32.5001 S 170 W
GP13	Pacific Ocean	PRJNA385854	SAMN07136789	SRR5788273	2011-06-01T12:02:53	32.4998 S 171.99899 W
GP13	Pacific Ocean	PRJNA385854	SAMN07136790	SRR5788274	2011-06-01T12:02:53	32.4998 S 171.99899 W
GP13	Pacific Ocean	PRJNA385854	SAMN07136791	SRR5788279	2011-06-01T12:02:53	32.4998 S 171.99899 W
GP13	Pacific Ocean	PRJNA385854	SAMN07136792	SRR5788280	2011-06-01T12:02:53	32.4998 S 171.99899 W
GP13	Pacific Ocean	PRJNA385854	SAMN07136793	SRR5788418	2011-06-01T12:02:53	32.4998 S 171.99899 W
GP13	Pacific Ocean	PRJNA385854	SAMN07136794	SRR5788417	2011-06-13T22:40:00	32.49567 S 164.99233 W
GP13	Pacific Ocean	PRJNA385854	SAMN07136795	SRR5788416	2011-06-13T22:40:00	32.49567 S 164.99233 W
GP13	Pacific Ocean	PRJNA385854	SAMN07136796	SRR5788415	2011-06-13T22:40:00	32.49567 S 164.99233 W
GP13	Pacific Ocean	PRJNA385854	SAMN07136797	SRR5788422	2011-06-13T22:40:00	32.49567 S 164.99233 W
GP13	Pacific Ocean	PRJNA385854	SAMN07136798	SRR5788421	2011-06-14T04:11:00	32.515 S 164.98117 W
GP13	Pacific Ocean	PRJNA385854	SAMN07136799	SRR5788420	2011-06-14T04:11:00	32.515 S 164.98117 W
GP13	Pacific Ocean	PRJNA385854	SAMN07136800	SRR5788419	2011-06-14T16:46:00	32.50433 S 163.98967 W
GP13	Pacific Ocean	PRJNA385854	SAMN07136801	SRR5788424	2011-06-14T16:46:00	32.50433 S 163.98967 W
GP13	Pacific Ocean	PRJNA385854	SAMN07136802	SRR5788423	2011-06-14T16:46:00	32.50433 S 163.98967 W
GP13	Pacific Ocean	PRJNA385854	SAMN07136803	SRR5788057	2011-06-14T16:46:00	32.50433 S 163.98967 W
GP13	Pacific Ocean	PRJNA385854	SAMN07136804	SRR5788058	2011-06-14T16:46:00	32.50433 S 163.98967 W
GP13	Pacific Ocean	PRJNA385854	SAMN07136805	SRR5788055	2011-06-18T10:34:00	32.494 S 157.00883 W
GP13	Pacific Ocean	PRJNA385854	SAMN07136806	SRR5788056	2011-06-18T10:34:00	32.494 S 157.00883 W
GP13	Pacific Ocean	PRJNA385854	SAMN07136807	SRR5788053	2011-06-18T10:34:00	32.494 S 157.00883 W
GP13	Pacific Ocean	PRJNA385854	SAMN07136808	SRR5788054	2011-06-18T20:24:00	32.50383 S 156.01067 W
GP13	Pacific Ocean	PRJNA385854	SAMN07136809	SRR5788051	2011-06-18T20:24:00	32.50383 S 156.01067 W
GP13	Pacific Ocean	PRJNA385854	SAMN07136810	SRR5788052	2011-06-18T20:24:00	32.50383 S 156.01067 W
GP13	Pacific Ocean	PRJNA385854	SAMN07136811	SRR5788049	2011-06-18T20:24:00	32.50383 S 156.01067 W
GP13	Pacific Ocean	PRJNA385854	SAMN07136812	SRR5788050	2011-06-18T20:24:00	32.50383 S 156.01067 W
GP13	Pacific Ocean	PRJNA385854	SAMN07136813	SRR5788165	2011-06-19T06:47:00	32.4995 S 154.99933 W
GP13	Pacific Ocean	PRJNA385854	SAMN07136814	SRR5788164	2011-06-19T06:47:00	32.4995 S 154.99933 W
GP13	Pacific Ocean	PRJNA385854	SAMN07136815	SRR5788167	2011-06-19T06:47:00	32.4995 S 154.99933 W
GP13	Pacific Ocean	PRJNA385854	SAMN07136816	SRR5788166	2011-06-19T06:47:00	32.4995 S 154.99933 W
GP13	Pacific Ocean	PRJNA385854	SAMN07136817	SRR5788161	2011-06-19T06:47:00	32.4995 S 154.99933 W
GP13	Pacific Ocean	PRJNA385854	SAMN07136818	SRR5788160	2011-06-19T18:28:00	32.50133 S 153.99817 W
GP13	Pacific Ocean	PRJNA385854	SAMN07136819	SRR5788163	2011-06-19T18:28:00	32.50133 S 153.99817 W
GP13	Pacific Ocean	PRJNA385854	SAMN07136820	SRR5788162	2011-06-19T18:28:00	32.50133 S 153.99817 W
GP13	Pacific Ocean	PRJNA385854	SAMN07136821	SRR5788159	2011-06-19T18:28:00	32.50133 S 153.99817 W
GP13	Pacific Ocean	PRJNA385854	SAMN07136822	SRR5788158	2011-06-19T18:28:00	32.50133 S 153.99817 W
GP13	Pacific Ocean	PRJNA385854	SAMN07136823	SRR5788327	2011-06-19T18:28:00	32.50133 S 153.99817 W
GP13	Pacific Ocean	PRJNA385854	SAMN07136824	SRR5788328	2011-06-19T22:18:00	32.49483 S 154.00417 W
GP13	Pacific Ocean	PRJNA385854	SAMN07136825	SRR5788329	2011-06-19T22:18:00	32.49483 S 154.00417 W
GP13	Pacific Ocean	PRJNA385854	SAMN07136826	SRR5788330	2011-06-20T13:01:00	32.494 S 153.00567 W
GP13	Pacific Ocean	PRJNA385854	SAMN07136827	SRR5788331	2011-06-12T16:59:00	32.495 S 168.002 W
GP13	Pacific Ocean	PRJNA385854	SAMN07136828	SRR5788332	2011-06-12T16:59:00	32.495 S 168.002 W
GP13	Pacific Ocean	PRJNA385854	SAMN07136829	SRR5788333	2011-06-13T03:37:00	32.49717 S 167.00217 W
GP13	Pacific Ocean	PRJNA385854	SAMN07136830	SRR5788334	2011-06-13T03:37:00	32.49717 S 167.00217 W
GP13	Pacific Ocean	PRJNA385854	SAMN07136831	SRR5788325	2011-06-13T03:37:00	32.49717 S 167.00217 W
GP13	Pacific Ocean	PRJNA385854	SAMN07136832	SRR5788326	2011-06-13T03:37:00	32.49717 S 167.00217 W
GP13	Pacific Ocean	PRJNA385854	SAMN07136833	SRR5788179	2011-06-13T03:37:00	32.49717 S 167.00217 W
GP13	Pacific Ocean	PRJNA385854	SAMN07136834	SRR5788178	2011-06-13T12:49:00	32.4985 S 165.99883 W
GP13	Pacific Ocean	PRJNA385854	SAMN07136835	SRR5788462	2011-06-13T12:49:00	32.4985 S 165.99883 W
GP13	Pacific Ocean	PRJNA385854	SAMN07136836	SRR5788461	2011-06-13T12:49:00	32.4985 S 165.99883 W
GP13	Pacific Ocean	PRJNA385854	SAMN07136837	SRR5788460	2011-06-13T12:49:00	32.4985 S 165.99883 W
GP13	Pacific Ocean	PRJNA385854	SAMN07136838	SRR5788459	2011-06-13T12:49:00	32.4985 S 165.99883 W
GP13	Pacific Ocean	PRJNA385854	SAMN07136839	SRR5788458	2011-06-13T22:40:00	32.49567 S 164.99233 W
GP13	Pacific Ocean	PRJNA385854	SAMN07136840	SRR5788457	2011-06-13T22:40:00	32.49567 S 164.99233 W
GP13	Pacific Ocean	PRJNA385854	SAMN07136841	SRR5788191	2011-06-15T11:03:00	32.50633 S 162.9935 W
GP13	Pacific Ocean	PRJNA385854	SAMN07136842	SRR5787991	2011-06-15T11:03:00	32.50633 S 162.9935 W
GP13	Pacific Ocean	PRJNA385854	SAMN07136843	SRR5788093	2011-06-15T11:03:00	32.50633 S 162.9935 W
GP13	Pacific Ocean	PRJNA385854	SAMN07136844	SRR5788094	2011-06-15T11:03:00	32.50633 S 162.9935 W
GP13	Pacific Ocean	PRJNA385854	SAMN07136845	SRR5788091	2011-06-15T11:03:00	32.50633 S 162.9935 W
GP13	Pacific Ocean	PRJNA385854	SAMN07136846	SRR5788092	2011-06-15T21:47:00	32.509 S 162.009 W
GP13	Pacific Ocean	PRJNA385854	SAMN07136847	SRR5788097	2011-06-15T21:47:00	32.509 S 162.009 W
GP13	Pacific Ocean	PRJNA385854	SAMN07136848	SRR5788098	2011-06-15T21:47:00	32.509 S 162.009 W
GP13	Pacific Ocean	PRJNA385854	SAMN07136849	SRR5788095	2011-06-15T21:47:00	32.509 S 162.009 W
GP13	Pacific Ocean	PRJNA385854	SAMN07136850	SRR5788096	2011-06-15T21:47:00	32.509 S 162.009 W
GP13	Pacific Ocean	PRJNA385854	SAMN07136851	SRR5788101	2011-06-16T08:38:00	32.49783 S 160.99283 W
GP13	Pacific Ocean	PRJNA385854	SAMN07136852	SRR5788102	2011-06-16T08:38:00	32.49783 S 160.99283 W
GP13	Pacific Ocean	PRJNA385854	SAMN07136853	SRR5788324	2011-06-16T08:38:00	32.49783 S 160.99283 W
GP13	Pacific Ocean	PRJNA385854	SAMN07136854	SRR5788255	2011-06-16T08:38:00	32.49783 S 160.99283 W
GP13	Pacific Ocean	PRJNA385854	SAMN07136855	SRR5788258	2011-06-16T08:38:00	32.49783 S 160.99283 W
GP13	Pacific Ocean	PRJNA385854	SAMN07136856	SRR5788257	2011-06-16T16:16:00	32.51033 S 160.00783 W
GP13	Pacific Ocean	PRJNA385854	SAMN07136857	SRR5788260	2011-06-16T16:16:00	32.51033 S 160.00783 W
GP13	Pacific Ocean	PRJNA385854	SAMN07136858	SRR5788259	2011-06-16T16:16:00	32.51033 S 160.00783 W
GP13	Pacific Ocean	PRJNA385854	SAMN07136859	SRR5788262	2011-06-16T16:16:00	32.51033 S 160.00783 W
GP13	Pacific Ocean	PRJNA385854	SAMN07136860	SRR5788261	2011-06-16T16:16:00	32.51033 S 160.00783 W
GP13	Pacific Ocean	PRJNA385854	SAMN07136861	SRR5788264	2011-06-17T01:54:00	32.46367 S 159.01933 W
GP13	Pacific Ocean	PRJNA385854	SAMN07136862	SRR5788263	2011-06-17T01:54:00	32.46367 S 159.01933 W
GP13	Pacific Ocean	PRJNA385854	SAMN07136863	SRR5788124	2011-06-17T01:54:00	32.46367 S 159.01933 W
GP13	Pacific Ocean	PRJNA385854	SAMN07136864	SRR5788125	2011-06-17T01:54:00	32.46367 S 159.01933 W
GP13	Pacific Ocean	PRJNA385854	SAMN07136865	SRR5788126	2011-06-20T13:01:00	32.494 S 153.00567 W
GP13	Pacific Ocean	PRJNA385854	SAMN07136866	SRR5788127	2011-06-20T13:01:00	32.494 S 153.00567 W
GP13	Pacific Ocean	PRJNA385854	SAMN07136867	SRR5788120	2011-06-20T13:01:00	32.494 S 153.00567 W
GP13	Pacific Ocean	PRJNA385854	SAMN07136868	SRR5788121	2011-06-21T00:03:00	32.4885 S 151.9995 W
GP13	Pacific Ocean	PRJNA385854	SAMN07136869	SRR5788122	2011-06-21T00:03:00	32.4885 S 151.9995 W
GP13	Pacific Ocean	PRJNA385854	SAMN07136870	SRR5788123	2011-06-21T00:03:00	32.4885 S 151.9995 W
GP13	Pacific Ocean	PRJNA385854	SAMN07136871	SRR5788118	2011-06-21T00:03:00	32.4885 S 151.9995 W
GP13	Pacific Ocean	PRJNA385854	SAMN07136872	SRR5788119	2011-06-21T00:03:00	32.4885 S 151.9995 W
GP13	Pacific Ocean	PRJNA385854	SAMN07136873	SRR5788296	2011-06-21T13:10:00	32.49567 S 151.00067 W
GP13	Pacific Ocean	PRJNA385854	SAMN07136874	SRR5788295	2011-06-21T13:10:00	32.49567 S 151.00067 W
GP13	Pacific Ocean	PRJNA385854	SAMN07136875	SRR5788294	2011-06-21T13:10:00	32.49567 S 151.00067 W
GP13	Pacific Ocean	PRJNA385854	SAMN07136876	SRR5788293	2011-06-21T13:10:00	32.49567 S 151.00067 W
GP13	Pacific Ocean	PRJNA385854	SAMN07136877	SRR5788300	2011-05-26T22:16:59	31.5988 S 178 E
GP13	Pacific Ocean	PRJNA385854	SAMN07136878	SRR5788299	2011-05-26T22:16:59	31.5988 S 178 E
GP13	Pacific Ocean	PRJNA385854	SAMN07136879	SRR5788298	2011-05-26T22:16:59	31.5988 S 178 E
GP13	Pacific Ocean	PRJNA385854	SAMN07136880	SRR5788297	2011-05-26T22:16:59	31.5988 S 178 E
GP13	Pacific Ocean	PRJNA385854	SAMN07136881	SRR5788292	2011-05-26T22:16:59	31.5988 S 178 E
GP13	Pacific Ocean	PRJNA385854	SAMN07136882	SRR5788291	2011-05-28T11:09:40	32.4995 S 179.125 W
GP13	Pacific Ocean	PRJNA385854	SAMN07136883	SRR5788391	2011-05-28T11:09:40	32.4995 S 179.125 W
GP13	Pacific Ocean	PRJNA385854	SAMN07136884	SRR5788390	2011-05-28T11:09:40	32.4995 S 179.125 W
GP13	Pacific Ocean	PRJNA385854	SAMN07136885	SRR5788389	2011-05-28T11:09:40	32.4995 S 179.125 W
GP13	Pacific Ocean	PRJNA385854	SAMN07136886	SRR5788388	2011-05-28T11:09:40	32.4995 S 179.125 W
GP13	Pacific Ocean	PRJNA385854	SAMN07136887	SRR5788395	2011-05-28T11:09:40	32.4995 S 179.125 W
GP13	Pacific Ocean	PRJNA385854	SAMN07136888	SRR5788394	2011-06-10T22:48:00	32.49667 S 170.99533 W
GP13	Pacific Ocean	PRJNA385854	SAMN07136889	SRR5788393	2011-06-10T22:48:00	32.49667 S 170.99533 W
GP13	Pacific Ocean	PRJNA385854	SAMN07136890	SRR5788392	2011-06-10T22:48:00	32.49667 S 170.99533 W
GP13	Pacific Ocean	PRJNA385854	SAMN07136891	SRR5788386	2011-06-10T22:48:00	32.49667 S 170.99533 W
GP13	Pacific Ocean	PRJNA385854	SAMN07136892	SRR5788385	2011-06-10T22:48:00	32.49667 S 170.99533 W
GP13	Pacific Ocean	PRJNA385854	SAMN07136893	SRR5788245	2011-06-11T08:25:00	32.49367 S 169.99517 W
GP13	Pacific Ocean	PRJNA385854	SAMN07136894	SRR5788246	2011-06-11T08:25:00	32.49367 S 169.99517 W
GP13	Pacific Ocean	PRJNA385854	SAMN07136895	SRR5788247	2011-06-11T08:25:00	32.49367 S 169.99517 W
GP13	Pacific Ocean	PRJNA385854	SAMN07136896	SRR5788248	2011-06-11T08:25:00	32.49367 S 169.99517 W
GP13	Pacific Ocean	PRJNA385854	SAMN07136897	SRR5788241	2011-06-11T08:25:00	32.49367 S 169.99517 W
GP13	Pacific Ocean	PRJNA385854	SAMN07136898	SRR5788242	2011-06-11T08:25:00	32.49367 S 169.99517 W
GP13	Pacific Ocean	PRJNA385854	SAMN07136899	SRR5788243	2011-06-11T14:02:00	32.4875 S 169.991 W
GP13	Pacific Ocean	PRJNA385854	SAMN07136900	SRR5788244	2011-06-11T14:02:00	32.4875 S 169.991 W
GP13	Pacific Ocean	PRJNA385854	SAMN07136901	SRR5788239	2011-06-12T07:26:00	32.499 S 169.00233 W
GP13	Pacific Ocean	PRJNA385854	SAMN07136902	SRR5788240	2011-06-12T07:26:00	32.499 S 169.00233 W
GP13	Pacific Ocean	PRJNA385854	SAMN07136903	SRR5788133	2011-06-12T07:26:00	32.499 S 169.00233 W
GP13	Pacific Ocean	PRJNA385854	SAMN07136904	SRR5788132	2011-06-12T07:26:00	32.499 S 169.00233 W
GP13	Pacific Ocean	PRJNA385854	SAMN07136905	SRR5788135	2011-06-12T07:26:00	32.499 S 169.00233 W
GP13	Pacific Ocean	PRJNA385854	SAMN07136906	SRR5788134	2011-06-12T16:59:00	32.495 S 168.002 W
GP13	Pacific Ocean	PRJNA385854	SAMN07136907	SRR5788129	2011-06-12T16:59:00	32.495 S 168.002 W
GP13	Pacific Ocean	PRJNA385854	SAMN07136908	SRR5788128	2011-06-12T16:59:00	32.495 S 168.002 W
GA10	Atlantic Ocean	PRJNA385854	SAMN07136909	SRR5788131	2010-10-19T06:14:00	34.62898 S 17.06995 E
GA10	Atlantic Ocean	PRJNA385854	SAMN07136910	SRR5788130	2010-10-19T06:14:00	34.62898 S 17.06995 E
GA10	Atlantic Ocean	PRJNA385854	SAMN07136911	SRR5788137	2010-10-19T06:14:00	34.62898 S 17.06995 E
GA10	Atlantic Ocean	PRJNA385854	SAMN07136912	SRR5788136	2010-10-19T06:14:00	34.62898 S 17.06995 E
GA10	Atlantic Ocean	PRJNA385854	SAMN07136913	SRR5788032	2010-10-19T06:14:00	34.62898 S 17.06995 E
GA10	Atlantic Ocean	PRJNA385854	SAMN07136914	SRR5788033	2010-10-19T06:14:00	34.62898 S 17.06995 E
GA10	Atlantic Ocean	PRJNA385854	SAMN07136915	SRR5788030	2010-10-20T10:08:00	35.36689 S 14.90645 E
GA10	Atlantic Ocean	PRJNA385854	SAMN07136916	SRR5788031	2010-10-20T10:08:00	35.36689 S 14.90645 E
GA10	Atlantic Ocean	PRJNA385854	SAMN07136917	SRR5788028	2010-10-20T10:08:00	35.36689 S 14.90645 E
GA10	Atlantic Ocean	PRJNA385854	SAMN07136918	SRR5788029	2010-10-20T10:08:00	35.36689 S 14.90645 E
GA10	Atlantic Ocean	PRJNA385854	SAMN07136919	SRR5788026	2010-10-20T10:08:00	35.36689 S 14.90645 E
GA10	Atlantic Ocean	PRJNA385854	SAMN07136920	SRR5788027	2010-10-20T10:08:00	35.36689 S 14.90645 E
GA10	Atlantic Ocean	PRJNA385854	SAMN07136921	SRR5788034	2010-10-23T03:39:00	36.48458 S 13.276 E
GA10	Atlantic Ocean	PRJNA385854	SAMN07136922	SRR5788035	2010-10-23T03:39:00	36.48458 S 13.276 E
GA10	Atlantic Ocean	PRJNA385854	SAMN07136923	SRR5788446	2010-10-23T03:39:00	36.48458 S 13.276 E
GA10	Atlantic Ocean	PRJNA385854	SAMN07136924	SRR5788445	2010-10-23T03:39:00	36.48458 S 13.276 E
GA10	Atlantic Ocean	PRJNA385854	SAMN07136925	SRR5788444	2010-10-23T03:39:00	36.48458 S 13.276 E
GA10	Atlantic Ocean	PRJNA385854	SAMN07136926	SRR5788443	2010-10-23T03:39:00	36.48458 S 13.276 E
GA10	Atlantic Ocean	PRJNA385854	SAMN07136927	SRR5788442	2010-10-26T06:22:00	38.42539 S 10.08884 E
GA10	Atlantic Ocean	PRJNA385854	SAMN07136928	SRR5788441	2010-10-26T06:22:00	38.42539 S 10.08884 E
GA10	Atlantic Ocean	PRJNA385854	SAMN07136929	SRR5788440	2010-10-26T06:22:00	38.42539 S 10.08884 E
GA10	Atlantic Ocean	PRJNA385854	SAMN07136930	SRR5788439	2010-10-26T06:22:00	38.42539 S 10.08884 E
GA10	Atlantic Ocean	PRJNA385854	SAMN07136931	SRR5788438	2010-10-26T06:22:00	38.42539 S 10.08884 E
GA10	Atlantic Ocean	PRJNA385854	SAMN07136932	SRR5788437	2010-10-26T06:22:00	38.42539 S 10.08884 E
GA10	Atlantic Ocean	PRJNA385854	SAMN07136933	SRR5788302	2010-10-27T19:24:00	40.06269 S 5.52721 E
GA10	Atlantic Ocean	PRJNA385854	SAMN07136934	SRR5788303	2010-10-27T19:24:00	40.06269 S 5.52721 E
GA10	Atlantic Ocean	PRJNA385854	SAMN07136935	SRR5788304	2010-10-27T19:24:00	40.06269 S 5.52721 E
GA10	Atlantic Ocean	PRJNA385854	SAMN07136936	SRR5788305	2010-10-27T19:24:00	40.06269 S 5.52721 E
GA10	Atlantic Ocean	PRJNA385854	SAMN07136937	SRR5788306	2010-10-27T19:24:00	40.06269 S 5.52721 E
GA10	Atlantic Ocean	PRJNA385854	SAMN07136938	SRR5788307	2010-10-27T19:24:00	40.06269 S 5.52721 E
GA10	Atlantic Ocean	PRJNA385854	SAMN07136939	SRR5788308	2010-10-29T18:23:00	40.01935 S 0.88755 E
GA10	Atlantic Ocean	PRJNA385854	SAMN07136940	SRR5788309	2010-10-29T18:23:00	40.01935 S 0.88755 E
GA10	Atlantic Ocean	PRJNA385854	SAMN07136941	SRR5788310	2010-10-29T18:23:00	40.01935 S 0.88755 E
GA10	Atlantic Ocean	PRJNA385854	SAMN07136942	SRR5788311	2010-10-29T18:23:00	40.01935 S 0.88755 E
GA10	Atlantic Ocean	PRJNA385854	SAMN07136943	SRR5788206	2010-10-29T18:23:00	40.01935 S 0.88755 E
GA10	Atlantic Ocean	PRJNA385854	SAMN07136944	SRR5788205	2010-10-29T18:23:00	40.01935 S 0.88755 E
GA10	Atlantic Ocean	PRJNA385854	SAMN07136945	SRR5788208	2010-11-10T12:29:00	34.89531 S 16.07692 E
GA10	Atlantic Ocean	PRJNA385854	SAMN07136946	SRR5788207	2010-11-10T12:29:00	34.89531 S 16.07692 E
GA10	Atlantic Ocean	PRJNA385854	SAMN07136947	SRR5788210	2010-11-10T12:29:00	34.89531 S 16.07692 E
GA10	Atlantic Ocean	PRJNA385854	SAMN07136948	SRR5788209	2010-11-10T12:29:00	34.89531 S 16.07692 E
GA10	Atlantic Ocean	PRJNA385854	SAMN07136949	SRR5788212	2010-11-10T12:29:00	34.89531 S 16.07692 E
GA10	Atlantic Ocean	PRJNA385854	SAMN07136950	SRR5788211	2010-11-10T12:29:00	34.89531 S 16.07692 E
GA10	Atlantic Ocean	PRJNA385854	SAMN07136951	SRR5788203	2010-11-12T07:08:00	36.4495 S 13.21958 E
GA10	Atlantic Ocean	PRJNA385854	SAMN07136952	SRR5788202	2010-11-12T07:08:00	36.4495 S 13.21958 E
GA10	Atlantic Ocean	PRJNA385854	SAMN07136953	SRR5788075	2010-11-12T07:08:00	36.4495 S 13.21958 E
GA10	Atlantic Ocean	PRJNA385854	SAMN07136954	SRR5788076	2010-11-12T07:08:00	36.4495 S 13.21958 E
GA10	Atlantic Ocean	PRJNA385854	SAMN07136955	SRR5788073	2010-11-12T07:08:00	36.4495 S 13.21958 E
GA10	Atlantic Ocean	PRJNA385854	SAMN07136956	SRR5788074	2010-11-12T07:08:00	36.4495 S 13.21958 E
GA10	Atlantic Ocean	PRJNA385854	SAMN07136957	SRR5788079	2010-11-15T02:37:00	39.25553 S 7.72506 E
GA10	Atlantic Ocean	PRJNA385854	SAMN07136958	SRR5788080	2010-11-15T02:37:00	39.25553 S 7.72506 E
GA10	Atlantic Ocean	PRJNA385854	SAMN07136959	SRR5788077	2010-11-15T02:37:00	39.25553 S 7.72506 E
GA10	Atlantic Ocean	PRJNA385854	SAMN07136960	SRR5788078	2010-11-15T02:37:00	39.25553 S 7.72506 E
GA10	Atlantic Ocean	PRJNA385854	SAMN07136961	SRR5788071	2010-11-15T02:37:00	39.25553 S 7.72506 E
GA10	Atlantic Ocean	PRJNA385854	SAMN07136962	SRR5788072	2010-11-15T02:37:00	39.25553 S 7.72506 E
